# Supplementary material for: Review of evidence that foxes and cats cause extinctions of Australia's endemic mammals
Source: Bioscience. 2025 Apr 10;75(8):615–27. doi: 10.1093/biosci/biaf046 (PMC12352315; doi:10.1093/biosci/biaf046)
Supplement: biaf046_Supplemental_Files [file biaf046_supplemental_files.zip]

Archive with 11 entries (11 files):
- Figure S1-cats before after and by site copy.pdf
- Figure S1-foxes before after and by site copy.pdf
- Figure S2.pdf
- Figure S3.png
- Figure S4.pdf
- Figure S5.pdf
- Figure S6.pdf
- Table S1 - timeline.csv
- Table S2 - systematic review.csv
- Table S3 - metaanalysis-raw-data.csv
- Table S4 - metaanalysis.csv
