# Supplementary material for: Review of evidence that foxes and cats cause extinctions of Australia's endemic mammals
Source: Bioscience. 2025 Apr 10;75(8):615–27. doi: 10.1093/biosci/biaf046 (PMC12352315; doi:10.1093/biosci/biaf046)
Supplement: biaf046_Supplemental_Files [file biaf046_supplemental_files.zip › Table S1 - timeline.csv]

record_id	scientificName	Species_Status	Extinction.extirpation	Record_certainty	Reference	Quote	Year_last_record_min	Year_last_record_max	Place_last_record	Coordinates_used_for_centre_point	Coordinates_accuracy	Abbot_fox	buffer_distance	centroid_Longitude	centroid_Latitude	predator	max_arrival	min_arrival	attributed_to	min_years_since	max_years_since
pop_1	Antechinomys laniger	Least Concern	Region	Confirmed	Abbott, I., Peacock, D. and Short, J., 2014. The new guard: the arrival and impacts of cats and foxes. Carnivores of Australia: past, present and future, pp.69-104.	""The year of last known record in the Nullarbor region is shown in parentheses: Isoodon auratus (1922), Onychogalea lunata (1927-28), Antechinomys laniger (1927-28), Bettongia lesueur (1928), Dasycercus cristicauda (1928), Bettongia penicillata (1938), Perameles bougainville (1938), Macrotis lagotis (1938), Dasyurus geoffroii (1938) and Leporillus conditor (1938) (Brooker 1977; Boscacci et al. 1…	1927	1928	Nullarbor	Nullarbor	Region		Regional polygon	127.6237617	-30.91428508	Cats	1890	1870	Cats	37	58
pop_2	Antechinomys laniger	Least Concern	Region	Confirmed	Abbott, I., Peacock, D. and Short, J., 2014. The new guard: the arrival and impacts of cats and foxes. Carnivores of Australia: past, present and future, pp.69-104.	""Canning Stock Route, Great Sandy Desert, Western Australia 1930-31: ""Lipfert collected 14 species of native mammal (Abbott 2013): Dasyurus geoffroii (well 46), Dasycercus cristicauda/blythi (wells 26-29, 31, 33-36, 41-47, 49), Phascogalec alura( well 44), Notoryctesc aurinus (well 43), Antechinomys laniger (Sturt Creek), Sminthopsis hirtipes (well 29), S. youngsoni (wells 24, 26), Isoodon aura…	1930	1931	Sturt Creek, WA	Sturt Creek, WA	Place		10000 m	127.6673126	-19.5397064	Cats	1890	1880	Cats	40	51
pop_3	Bettongia anhydra	Globally extinct	Global	Confirmed	IUCN 2023	""The Desert Bettong is known from a single modern specimen, collected in 1933 and has not been recorded alive since then, despite extensive surveys. The date of extinction is unknown, but was possibly in the 1950s or 1960s as Woylie Bettongia penicillata and Boodie B. lesueur survived in the Tanami Desert until c. 1960 (Burbidge et al. 1988).""	1933	1933	McEwin Hills, Lake Mackay, western NT	McEwin Hills, Lake Mackay, western NT	Place		10000 m	129.7499865	-22.01669321	Cats	1890	1880	Cats	43	53
pop_4	Bettongia gaimardi	Extinct from mainland	Mainland	Confirmed	Short J. 1998. The extinction of rat-kangaroos (Marsupialia: Potoroidae) in New South Wales, Australia. Biological Conservation 86:365-377.	""It was last recorded in New South Wales at some time prior to 1906 (Table 1). Wakefield (1967) lists seven specimens from Victoria with receival and registration dates of 1861, 1867, 1869, 1877, and three old skullsreregistered in 1902. Hence, there is no firm evidence of the species surviving in Victoria past the 1870s.""	1870	1879	Victoria	Victoria	State		Regional polygon	144.2788819	-36.85414477	Cats	1860	1830	Cats	10	49
pop_5	Bettongia gaimardi	Extinct from mainland	State	Confirmed	Short J. 1998. The extinction of rat-kangaroos (Marsupialia: Potoroidae) in New South Wales, Australia. Biological Conservation 86:365-377.	""It was last recorded in New South Wales at some time prior to 1906 (Table 1). Wakefield (1967) lists seven specimens from Victoria with receival and registration dates of 1861, 1867, 1869, 1877, and three old skullsreregistered in 1902. Hence, there is no firm evidence of the species surviving in Victoria past the 1870s.""	1905	1905	New South Wales	NSW	State		Regional polygon	147.0164814	-32.1593208	Cats	1880	1810	Cats	25	95
pop_10	Bettongia lesueur	Extinct from mainland	Mainland	Confirmed	Short J. 1998. The extinction of rat-kangaroos (Marsupialia: Potoroidae) in New South Wales, Australia. Biological Conservation 86:365-377.	""Burbidge (1995) reported that its decline began in the 19th century and it had disappeared from Victoria by 1863. It was last recorded in New South Wales in 1882 (Table 1). It persisted in the south-west of Western Australia until the 1930s (Kitchener and Vicker, 1981) and perhaps in parts of central Australia until the early 1960s (Burbidge et al., 1988).""	1863	1863	Victoria	Victoria	State		Regional polygon	144.2788819	-36.85414477	Cats	1860	1830	Cats	3	33
pop_11	Bettongia lesueur	Extinct from mainland	State	Confirmed	Short J. 1998. The extinction of rat-kangaroos (Marsupialia: Potoroidae) in New South Wales, Australia. Biological Conservation 86:365-377.	""Burbidge (1995) reported that its decline began in the 19th century and it had disappeared from Victoria by 1863. It was last recorded in New South Wales in 1882 (Table 1). It persisted in the south-west of Western Australia until the 1930s (Kitchener and Vicker, 1981) and perhaps in parts of central Australia until the early 1960s (Burbidge et al., 1988).""	1882	1882	New South Wales	NSW	State		Regional polygon	147.0164814	-32.1593208	Cats	1880	1810	Cats	2	72
pop_12	Bettongia lesueur	Extinct from mainland	State	Confirmed	Lunney, D., 2001. Causes of the extinction of native mammals of the Western Division of New South Wales: an ecological interpretation of the nineteenth century historical record. The Rangeland Journal, 23(1), pp.44-70.	Table 1	1892	1892	Western Division, NSW	Wilcannia	Region		Regional polygon	143.9853199	-31.43073893	Cats	1880	1830	Cats	12	62
pop_13	Bettongia lesueur	Extinct from mainland	State	Confirmed	Short J. 1998. The extinction of rat-kangaroos (Marsupialia: Potoroidae) in New South Wales, Australia. Biological Conservation 86:365-377.	""Burbidge (1995) reported that its decline began in the 19th century and it had disappeared from Victoria by 1863. It was last recorded in New South Wales in 1882 (Table 1). It persisted in the south-west of Western Australia until the 1930s (Kitchener and Vicker, 1981) and perhaps in parts of central Australia until the early 1960s (Burbidge et al., 1988).""	1930	1939	South-west WA	Perth	Region		Regional polygon	116.0152449	-33.99234937	Cats	1850	1830	Cats	80	109
pop_14	Bettongia lesueur	Extinct from mainland	Region	Unconfirmed	Short J. 1998. The extinction of rat-kangaroos (Marsupialia: Potoroidae) in New South Wales, Australia. Biological Conservation 86:365-377.	""Burbidge (1995) reported that its decline began in the 19th century and it had disappeared from Victoria by 1863. It was last recorded in New South Wales in 1882 (Table 1). It persisted in the south-west of Western Australia until the 1930s (Kitchener and Vicker, 1981) and perhaps in parts of central Australia until the early 1960s (Burbidge et al., 1988).""	1960	1969	Central Australia	Alice Springs	Region		Regional polygon	133.8566409	-23.62418079	Cats	1890	1870	Cats	70	99
pop_15	Bettongia lesueur	Extinct from mainland	State	Confirmed	Abbott I. 2001. The Bilby Macrotis lagotis (Marsupialia: Peramelidae) in south-western Australia: original range limits, subsequent decline, and presumed regional extinction. RECORDS-WESTERN AUSTRALIAN MUSEUM 20:271-306.	""The apparent persistence of the Bilby in southwestern Australia for nearly 50 years after the last specimen was collected has an interesting implication for 11 other mammal species that were last collected in south-western Australia last century or early in the 1900s. These species, with their last year of collection and the collector, are: Notomys longicaudatus, N. macrotis, Pseudomys fieldi, …	1942	1942	South-west WA	Perth	Region		Regional polygon	116.0152449	-33.99234937	Cats	1850	1830	Cats	92	112
pop_6	Bettongia lesueur	Extinct from mainland	Region	Confirmed	Abbott, I., Peacock, D. and Short, J., 2014. The new guard: the arrival and impacts of cats and foxes. Carnivores of Australia: past, present and future, pp.69-104.	""The year of last known record in the Nullarbor region is shown in parentheses: Isoodon auratus (1922), Onychogalea lunata (1927-28), Antechinomys laniger (1927-28), Bettongia lesueur (1928), Dasycercus cristicauda (1928), Bettongia penicillata (1938), Perameles bougainville (1938), Macrotis lagotis (1938), Dasyurus geoffroii (1938) and Leporillus conditor (1938) (Brooker 1977; Boscacci et al. 1…	1928	1928	Nullarbor	Nullarbor	Region		Regional polygon	127.6237617	-30.91428508	Cats	1890	1870	Cats	38	58
pop_7	Bettongia lesueur	Extinct from mainland	State	Confirmed	Van Dyck, S., 2005. Queensland's burrowing bettongs… where old news is gut news. Australian Zoologist, 33(1), pp.60-68.	""New evidence linking 11 old unregistered Queensland Museum study skins to 13 incorrectly identified skulls, and archival correspondence relating to an 1885 collection trip, made by museum collector Kendall Broadbent to Charleville, confirms that Burrowing Bettongs were once a part of Queensland’s marsupial fauna.While old burrows attributable to B. lesueur are not uncommon in south-western Quee…	1885	1885	Charleville, QLD	Charleville, QLD	Place		10000 m	146.239842	-26.40129655	Cats	1850	1840	Cats	35	45
pop_8	Bettongia lesueur	Extinct from mainland	State	Unconfirmed	Van Dyck, S., 2005. Queensland's burrowing bettongs… where old news is gut news. Australian Zoologist, 33(1), pp.60-68.	""New evidence linking 11 old unregistered Queensland Museum study skins to 13 incorrectly identified skulls, and archival correspondence relating to an 1885 collection trip, made by museum collector Kendall Broadbent to Charleville, confirms that Burrowing Bettongs were once a part of Queensland’s marsupial fauna.While old burrows attributable to B. lesueur are not uncommon in south-western Quee…	1990	1999	South-west QLD	Eromanga	Region		Regional polygon	145.3549303	-27.18714219	Cats	1880	1840	Cats	110	159
pop_9	Bettongia lesueur	Extinct from mainland	Extinct from mainland	Confirmed	Copley, P., 1999. Natural histories of Australia’s stick-nest rats, genus Leporillus (Rodentia: Muridae). Wildlife Research, 26(4), pp.513-539.	""Murray-Darling region: At the time of the Blandowski expedition to north-western Victoria and south-western New South Wales in 1856-57, Krefft (1866) noted that four mammal species were already rare or extinct on the southern side of the Murray River, while still present in some numbers on the northern side where European settlement was slower. These four species were Bettongia lesueur, Chaerop…	1856	1857	Murray-Darling region	Murray River Council	Region		Regional polygon	141.9953419	-34.55961616	Cats	1880	1840	Cats	-24	17
pop_16	Bettongia penicillata	Extant	State	Confirmed	Short J. 1998. The extinction of rat-kangaroos (Marsupialia: Potoroidae) in New South Wales, Australia. Biological Conservation 86:365-377.	""Gould (1863) found B. penicillata to be very abundant on the Liverpool Plains, and on the banks of the Namoi River from its source to its junction with the Gwydir in 1839±1840 (the North-western Slopes of Fig. 1). Kret obtained specimens along the Murray River to the west of Euston in 1857 (Wakefield, 1967). Jones (1924) believed the species to be extinct in South Australia at the time of his …	1857	1857	Murray River, west of Euston	Euston	Region		Regional polygon	142.3121091	-34.36089775	Cats	1850	1840	Cats	7	17
pop_17	Bettongia penicillata	Extant	Region	Unconfirmed	Short J. 1998. The extinction of rat-kangaroos (Marsupialia: Potoroidae) in New South Wales, Australia. Biological Conservation 86:365-377.	""It apparently persisted in the Great Sandy and Tanami Deserts in northwestern Australia until the early 1960s (Burbidge et al., 1988).""	1960	1964	Great Sandy and Tanami Deserts	Tanami Desert	Region		Regional polygon	128.4184077	-21.33723032	Cats	1890	1860	Cats	70	104
pop_18	Bettongia penicillata	Extant	State	Confirmed	Lunney, D., 2001. Causes of the extinction of native mammals of the Western Division of New South Wales: an ecological interpretation of the nineteenth century historical record. The Rangeland Journal, 23(1), pp.44-70.	Table 1 + ""Dates in Sim (Appendix I ) for Bettongia to ca 1900 at Goodooga""	1882	1882	Goodooga, NSW	Goodooga, NSW	Place		10000 m	147.451099	-29.11499595	Cats	1860	1850	Cats	22	32
pop_19	Bettongia penicillata	Extant	Region	Confirmed	Abbott, I., Peacock, D. and Short, J., 2014. The new guard: the arrival and impacts of cats and foxes. Carnivores of Australia: past, present and future, pp.69-104.	""The year of last known record in the Nullarbor region is shown in parentheses: Isoodon auratus (1922), Onychogalea lunata (1927-28), Antechinomys laniger (1927-28), Bettongia lesueur (1928), Dasycercus cristicauda (1928), Bettongia penicillata (1938), Perameles bougainville (1938), Macrotis lagotis (1938), Dasyurus geoffroii (1938) and Leporillus conditor (1938) (Brooker 1977; Boscacci et al. 1…	1938	1938	Nullarbor	Nullarbor	Region		Regional polygon	127.6237617	-30.91428508	Cats	1890	1870	Cats	48	68
pop_20	Bettongia tropica	Extant	State	Confirmed	Lunney, D., 2001. Causes of the extinction of native mammals of the Western Division of New South Wales: an ecological interpretation of the nineteenth century historical record. The Rangeland Journal, 23(1), pp.44-70.	Table 1 ""pre 1900"" + ""Dates in Sim (Appendix I ) for Bettongia to ca 1900 at Goodooga""	1899	1899	Goodooga, NSW	Goodooga, NSW	Place		10000 m	147.451099	-29.11499595	Cats	1860	1850	Cats	39	49
pop_21	Caloprymnus campestris	Globally extinct	Global	Confirmed	IUCN 2023	""The last confirmed record of the species came in 1935 from near Ooroowilanie, east of Lake Eyre. There have been unconfirmed sightings in South Australia and Queensland between 1957 and 2011 (Carr and Robinson 1997; Robinson and Forrest 2013)."" (unconfirmed records excluded due to nonspecific information)	1935	1935	Ooroowilanie, east of Lake Eyre	Ooroowilanie Reservoir	Place		10000 m	138.6691152	-28.2546252	Cats	1880	1870	Cats	55	65
pop_22	Caloprymnus campestris	Globally extinct	Global	Confirmed	Vernes, K., Elliott, T.F. and Jackson, S.M., 2021. 150 years of mammal extinction and invasion at Koonchera Dune in the Lake Eyre Basin of South Australia. Biological Invasions, 23(2), pp.593-610.	""In 1931 mammalogist Hedley Herbert Finlayson rediscovered the desert rat-kangaroo or ngudlukanta (Caloprymnus campestris) here, and also captured lesser bilby or yallara (Macrotis leucura), bilby (Macrotis lagotis), and plains mouse (Pseudomys australis). This was the last time any of these mammals were recorded at Koonchera""	1931	1931	Koonchera Dune, South Australia	Koonchera Dune, South Australia	Place		10000 m	139.5400119	-26.77003491	Cats	1880	1870	Cats	51	61
pop_23	Chaeropus ecaudatus	Globally extinct	Globally extinct	Confirmed	Copley, P., 1999. Natural histories of Australia’s stick-nest rats, genus Leporillus (Rodentia: Muridae). Wildlife Research, 26(4), pp.513-539.	""Murray-Darling region: At the time of the Blandowski expedition to north-western Victoria and south-western New South Wales in 1856-57, Krefft (1866) noted that four mammal species were already rare or extinct on the southern side of the Murray River, while still present in some numbers on the northern side where European settlement was slower. These four species were Bettongia lesueur, Chaerop…	1856	1857	Murray-Darling region	Murray River Council	Region		Regional polygon	141.9953419	-34.55961616	Cats	1880	1840	Cats	-24	17
pop_24	Chaeropus ecaudatus	Globally extinct	Global	Confirmed	IUCN 2023	""Listed as Extinct because the last reliably-dated specimen was collected near Alice Springs in 1901 (Johnson and Burbidge 2008). Pintupi people, however, recall it surviving in the northern Gibson Desert until the 1950s (Burbidge et al. 1988).""	1901	1901	Alice Springs, NT	Alice Springs	Place		10000 m	133.880723	-23.69798895	Cats	1880	1870	Cats	21	31
pop_25	Chaeropus ecaudatus	Globally extinct	Global	Unconfirmed	IUCN 2023	""Listed as Extinct because the last reliably-dated specimen was collected near Alice Springs in 1901 (Johnson and Burbidge 2008). Pintupi people, however, recall it surviving in the northern Gibson Desert until the 1950s (Burbidge et al. 1988).""	1950	1959	Northern Gibson Desert	Gibson Desert	Region		Regional polygon	126.2342851	-23.8170034	Cats	1890	1880	Cats	60	79
pop_26	Chaeropus ecaudatus	Globally extinct	State	Confirmed	Lunney, D., 2001. Causes of the extinction of native mammals of the Western Division of New South Wales: an ecological interpretation of the nineteenth century historical record. The Rangeland Journal, 23(1), pp.44-70.	Table 1	1880	1880	Western Division, NSW	Wilcannia	Region		Regional polygon	143.9853199	-31.43073893	Cats	1880	1830	Cats	0	50
pop_27	Chaeropus ecaudatus	Globally extinct	Region	Confirmed	Abbott, I., Peacock, D. and Short, J., 2014. The new guard: the arrival and impacts of cats and foxes. Carnivores of Australia: past, present and future, pp.69-104.	Hobbs et al. (1993) report an observation of Chaeropus ecaudatus at Yorkrakine Rock in the central wheat belt in the 1890s, some 60 years after the last museum record (see also an 1898 record from nearby Youndegin: Abbott 2008b).	1898	1898	Youndegin, WA	Youndegin, WA	Place		10000 m	117.2939669	-31.79940556	Cats	1850	1840	Cats	48	58
pop_28	Chaeropus ecaudatus	Globally extinct	Region	Confirmed	Abbott I. 2001. The Bilby Macrotis lagotis (Marsupialia: Peramelidae) in south-western Australia: original range limits, subsequent decline, and presumed regional extinction. RECORDS-WESTERN AUSTRALIAN MUSEUM 20:271-306.	""The apparent persistence of the Bilby in southwestern Australia for nearly 50 years after the last specimen was collected has an interesting implication for 11 other mammal species that were last collected in south-western Australia last century or early in the 1900s. These species, with their last year of collection and the collector, are: Notomys longicaudatus, N. macrotis, Pseudomys fieldi, …	1840	1849	South-west Australia	Perth	Region		Regional polygon	118.8295276	-31.83094646	Cats	1890	1830	Cats	-50	19
pop_29	Conilurus albipes	Globally extinct	Global	Confirmed	IUCN 2023	""Listed as Extinct because this species has not been recorded since 1860-1862, despite relatively intensive survey work...This species is presumed to be extinct. It has not been recorded since 1860-1862 in Victoria, where it was at one time common and even regarded as a pest""	1860	1862	Victoria	Victoria	State		Regional polygon	144.2788819	-36.85414477	Cats	1860	1830	Cats	0	32
pop_30	Conilurus albipes	Globally extinct	State	Confirmed	Lunney, D., 2001. Causes of the extinction of native mammals of the Western Division of New South Wales: an ecological interpretation of the nineteenth century historical record. The Rangeland Journal, 23(1), pp.44-70.	Table 1	1846	1846	Western Division, NSW	Wilcannia	Region		Regional polygon	143.9853199	-31.43073893	Cats	1880	1830	Cats	-34	16
pop_31	Conilurus capricornensis	Globally extinct	Global	Unconfirmed	Cramb, J. and Hocknull, S., 2010. New Quaternary records of Conilurus (Rodentia: Muridae) from eastern and northern Australia with the description of a new species. Zootaxa, 2634(1), pp.41-56.	""Recently recovered fossil and subfossil specimens from the Broken River area, near Townsville, Queensland and Mount Etna (eastern Queensland) indicate that C. capricornensis had a temporal range from the late Pleistocene to very recent time...Some undated specimens of C. capricornensis sp. nov. from Broken River (QMF54035-54036) appear to be very fresh, showing no sign of fossilisation and stil…			Broken River, QLD	Broken River, QLD	Place		10000 m	148.5049681	-21.16823386	Cats	1870	1860	Cats
pop_32	Conilurus capricornensis	Globally extinct	Global	Unconfirmed	IUCN	""The recently described taxon is listed as Extinct because it is only known from subfossil material considered to include material post-dating European settlement of Australia (Cramb and Hocknull 2010).""	1789	1789	Broken River, QLD	Broken River, QLD	Place		10000 m	148.5049681	-21.16823386	Cats	1870	1860	Cats	-81	-71
pop_33	Dasycercus cristicauda	Extant	State	Confirmed	Lunney, D., 2001. Causes of the extinction of native mammals of the Western Division of New South Wales: an ecological interpretation of the nineteenth century historical record. The Rangeland Journal, 23(1), pp.44-70.	Table 1	1899	1899	Western Division, NSW	Wilcannia	Region		Regional polygon	143.9853199	-31.43073893	Cats	1880	1830	Cats	19	69
pop_34	Dasycercus cristicauda	Extant	Region	Confirmed	Abbott, I., Peacock, D. and Short, J., 2014. The new guard: the arrival and impacts of cats and foxes. Carnivores of Australia: past, present and future, pp.69-104.	""The year of last known record in the Nullarbor region is shown in parentheses: Isoodon auratus (1922), Onychogalea lunata (1927-28), Antechinomys laniger (1927-28), Bettongia lesueur (1928), Dasycercus cristicauda (1928), Bettongia penicillata (1938), Perameles bougainville (1938), Macrotis lagotis (1938), Dasyurus geoffroii (1938) and Leporillus conditor (1938) (Brooker 1977; Boscacci et al. 1…	1928	1928	Nullarbor	Nullarbor	Region		Regional polygon	127.6237617	-30.91428508	Cats	1890	1870	Cats	38	58
pop_35	Dasyurus geoffroii	Extant	State	Confirmed	Lunney, D., 2001. Causes of the extinction of native mammals of the Western Division of New South Wales: an ecological interpretation of the nineteenth century historical record. The Rangeland Journal, 23(1), pp.44-70.	Table 1	1857	1857	Western Division, NSW	Wilcannia	Region		Regional polygon	143.9853199	-31.43073893	Cats	1880	1830	Cats	-23	27
pop_36	Dasyurus geoffroii	Extant	State	Confirmed	Abbott, I., Peacock, D. and Short, J., 2014. The new guard: the arrival and impacts of cats and foxes. Carnivores of Australia: past, present and future, pp.69-104.	""Further, the species > 350 g that had no post-1860 record were all species known or suspected to be susceptible to predation by feral cats. These were Potorous platyops and Lagorchestes hirsutus in Western Australia, and Onychogalea lunata, Dasyurus geoffroii and Isoodon auratus in western New South Wales.	1860	1860	Western NSW	Wilcannia	Region		Regional polygon	143.9606272	-32.05107664	Cats	1880	1830	Cats	-20	30
pop_37	Dasyurus geoffroii	Extant	Region	Confirmed	Abbott, I., Peacock, D. and Short, J., 2014. The new guard: the arrival and impacts of cats and foxes. Carnivores of Australia: past, present and future, pp.69-104.	""After the report of D. geoffroii at Port Lincoln, near the southern tip of Eyre Peninsula, in 1841 (Harvey 1841), the only other known record of their presence is in 1910, likely within c.40km of Port Lincoln (Hall 1910)… 10-20 years after their apparent loss in the rugged Flinders Ranges""	1910	1910	Port Lincoln, South Australia	Port Lincoln, South Australia	Place		10000 m	135.8596887	-34.72260202	Cats	1850	1840	Cats	60	70
pop_38	Dasyurus geoffroii	Extant	Region	Confirmed	Abbott, I., Peacock, D. and Short, J., 2014. The new guard: the arrival and impacts of cats and foxes. Carnivores of Australia: past, present and future, pp.69-104.	""After the report of D. geoffroii at Port Lincoln, near the southern tip of Eyre Peninsula, in 1841 (Harvey 1841), the only other known record of their presence is in 1910, likely within c.40km of Port Lincoln (Hall 1910)… 10-20 years after their apparent loss in the rugged Flinders Ranges""	1890	1900	Flinders Ranges, SA	Flinders Ranges	Region		Regional polygon	138.8709532	-31.00787348	Cats	1880	1840	Cats	10	60
pop_39	Dasyurus geoffroii	Extant	Region	Confirmed	Abbott, I., Peacock, D. and Short, J., 2014. The new guard: the arrival and impacts of cats and foxes. Carnivores of Australia: past, present and future, pp.69-104.	""The year of last known record in the Nullarbor region is shown in parentheses: Isoodon auratus (1922), Onychogalea lunata (1927-28), Antechinomys laniger (1927-28), Bettongia lesueur (1928), Dasycercus cristicauda (1928), Bettongia penicillata (1938), Perameles bougainville (1938), Macrotis lagotis (1938), Dasyurus geoffroii (1938) and Leporillus conditor (1938) (Brooker 1977; Boscacci et al. 1…	1938	1938	Nullarbor	Nullarbor	Region		Regional polygon	127.6237617	-30.91428508	Cats	1890	1870	Cats	48	68
pop_40	Dasyurus geoffroii	Extant	Region	Confirmed	Abbott, I., Peacock, D. and Short, J., 2014. The new guard: the arrival and impacts of cats and foxes. Carnivores of Australia: past, present and future, pp.69-104.	""Canning Stock Route, Great Sandy Desert, Western Australia 1930-31: ""Lipfert collected 14 species of native mammal (Abbott 2013): Dasyurus geoffroii (well 46), Dasycercus cristicauda/blythi (wells 26-29, 31, 33-36, 41-47, 49), Phascogalec alura( well 44), Notoryctesc aurinus (well 43), Antechinomys laniger (Sturt Creek), Sminthopsis hirtipes (well 29), S. youngsoni (wells 24, 26), Isoodon aura…	1930	1931	Well 46, Canning Stock Route WA	Well 46, Canning Stock Route WA	Place		10000 m	126.2869989	-20.64099927	Cats	1890	1880	Cats	40	51
pop_41	Dasyurus viverrinus	Extinct from mainland	Mainland	Confirmed	Hope, B., Soderquist, T. and Eldridge, M.D., 2019. Eastern quoll (Dasyurus viverrinus Shaw, 1800): a review of recent sightings on mainland Australia. Australian mammalogy, 42(2), pp.144-151.	""The species declined rapidly during the mid to late 1800s in parts of south-east Australia and in the early 1900s around Bega (New South Wales). The last definite live individual was recorded at Vaucluse, NSW in 1963.""	1963	1963	Vaucluse, NSW	Vaucluse, NSW	Place		10000 m	151.2735953	-33.85939915	Cats	1820	1810	Cats	143	153
pop_42	Dasyurus viverrinus	Extinct from mainland	Mainland	Confirmed	Frankham, G.J., Thompson, S., Ingleby, S., Soderquist, T. and Eldridge, M.D., 2016. Does the ‘extinct’eastern quoll (Dasyurus viverrinus) persist in Barrington Tops, New South Wales?. Australian Mammalogy, 39(2), pp.243-247.; Hope, B., Soderquist, T. and Eldridge, M.D., 2019. Eastern quoll (Dasyurus viverrinus Shaw, 1800): a review of recent sightings on mainland Australia. Australian mammalogy, …	""The recent emergence of a specimen from Barrington Tops, NSW, in 1989""	1989	1989	Barrington Tops, NSW	Barrington Tops, New South Wales	Place		10000 m	151.517185	-31.85342845	Cats	1830	1820	Cats	159	169
pop_43	Dasyurus viverrinus	Extinct from mainland	Mainland	Unconfirmed	Hope, B., Soderquist, T. and Eldridge, M.D., 2019. Eastern quoll (Dasyurus viverrinus Shaw, 1800): a review of recent sightings on mainland Australia. Australian mammalogy, 42(2), pp.144-151.	Here we document numerous post-1963 records, the most noteworthy including: a photograph of an eastern quoll (reported to be taken in 2013 in the Nungatta area of NSW), records from Wollemi National Park (2002 and 2006) and multiple observations from the 1990s from around Barrington Tops and Carrai. There has been insufficient recent mammal survey effort to definitively support these public repor…	2013	2013	Nungatta, NSW	Nungatta, NSW	Place		10000 m	149.4096345	-37.20261546	Cats	1840	1830	Cats	173	183
pop_44	Dasyurus viverrinus	Extinct from mainland	Mainland	Unconfirmed	Hope, B., Soderquist, T. and Eldridge, M.D., 2019. Eastern quoll (Dasyurus viverrinus Shaw, 1800): a review of recent sightings on mainland Australia. Australian mammalogy, 42(2), pp.144-151.	Here we document numerous post-1963 records, the most noteworthy including: a photograph of an eastern quoll (reported to be taken in 2013 in the Nungatta area of NSW), records from Wollemi National Park (2002 and 2006) and multiple observations from the 1990s from around Barrington Tops and Carrai. There has been insufficient recent mammal survey effort to definitively support these public repor…	2002	2006	Wollemi National Park, NSW	Wollemi National Park, NSW	Region		Regional polygon	150.4801205	-32.88704064	Cats	1830	1810	Cats	172	196
pop_45	Dasyurus viverrinus	Extinct from mainland	Mainland	Unconfirmed	Hope, B., Soderquist, T. and Eldridge, M.D., 2019. Eastern quoll (Dasyurus viverrinus Shaw, 1800): a review of recent sightings on mainland Australia. Australian mammalogy, 42(2), pp.144-151.	Here we document numerous post-1963 records, the most noteworthy including: a photograph of an eastern quoll (reported to be taken in 2013 in the Nungatta area of NSW), records from Wollemi National Park (2002 and 2006) and multiple observations from the 1990s from around Barrington Tops and Carrai. There has been insufficient recent mammal survey effort to definitively support these public repor…	1990	1999	Barrington Tops and Carrai, NSW	Barrington Tops, New South Wales	Place		10000 m	151.517185	-31.85342845	Cats	1830	1820	Cats	160	179
pop_46	Isoodon auratus	Extant	State	Confirmed	Lunney, D., 2001. Causes of the extinction of native mammals of the Western Division of New South Wales: an ecological interpretation of the nineteenth century historical record. The Rangeland Journal, 23(1), pp.44-70.	Table 1	1857	1857	Western Division, NSW	Wilcannia	Region		Regional polygon	143.9853199	-31.43073893	Cats	1880	1830	Cats	-23	27
pop_47	Isoodon auratus	Extant	State	Confirmed	Abbott, I., Peacock, D. and Short, J., 2014. The new guard: the arrival and impacts of cats and foxes. Carnivores of Australia: past, present and future, pp.69-104.	""Further, the species > 350 g that had no post-1860 record were all species known or suspected to be susceptible to predation by feral cats. These were Potorous platyops and Lagorchestes hirsutus in Western Australia, and Onychogalea lunata, Dasyurus geoffroii and Isoodon auratus in western New South Wales.	1860	1860	Western NSW	Wilcannia	Region		Regional polygon	143.9606272	-32.05107664	Cats	1880	1830	Cats	-20	30
pop_48	Isoodon auratus	Extant	Region	Confirmed	Abbott, I., Peacock, D. and Short, J., 2014. The new guard: the arrival and impacts of cats and foxes. Carnivores of Australia: past, present and future, pp.69-104.	""The year of last known record in the Nullarbor region is shown in parentheses: Isoodon auratus (1922), Onychogalea lunata (1927-28), Antechinomys laniger (1927-28), Bettongia lesueur (1928), Dasycercus cristicauda (1928), Bettongia penicillata (1938), Perameles bougainville (1938), Macrotis lagotis (1938), Dasyurus geoffroii (1938) and Leporillus conditor (1938) (Brooker 1977; Boscacci et al. 1…	1922	1922	Nullarbor	Nullarbor	Region		Regional polygon	127.6237617	-30.91428508	Cats	1890	1870	Cats	32	52
pop_49	Isoodon auratus	Extant	State	Confirmed	Abbott, I., Peacock, D. and Short, J., 2014. The new guard: the arrival and impacts of cats and foxes. Carnivores of Australia: past, present and future, pp.69-104.	""Canning Stock Route, Great Sandy Desert, Western Australia 1930-31: ""Lipfert collected 14 species of native mammal (Abbott 2013): Dasyurus geoffroii (well 46), Dasycercus cristicauda/blythi (wells 26-29, 31, 33-36, 41-47, 49), Phascogalec alura( well 44), Notoryctesc aurinus (well 43), Antechinomys laniger (Sturt Creek), Sminthopsis hirtipes (well 29), S. youngsoni (wells 24, 26), Isoodon aura…	1930	1931	Wells 31, 33, 41, 43-46, Canning Stock Route WA	Well 43, Canning Stock Route WA	Region		Regional polygon	125.5218962	-21.7123066	Cats	1890	1880	Cats	40	51
pop_50	Lagorchestes asomatus	Globally extinct	Global	Confirmed	IUCN 2023	""The only known specimen of the Kuluwarri was taken in 1932. Surveys in Northern Territory and Western Australia have failed to locate it. Older western desert Aboriginal people stated that it disappeared between 1940 and 1960 (Burbidge et al. 1988)...The single specimen was collected between Mt Farewell and Lake Mackay, Northern Territory in 1932. Older western desert Aboriginal people remember…	1932	1932	Between Mt Farewell and Lake Mackay, Northern Territory	Lake MacKay	Place		10000 m	130.4855181	-22.47586258	Cats	1890	1880	Cats	42	52
pop_51	Lagorchestes asomatus	Globally extinct	Global	Unconfirmed	IUCN 2023	""The only known specimen of the Kuluwarri was taken in 1932. Surveys in Northern Territory and Western Australia have failed to locate it. Older western desert Aboriginal people stated that it disappeared between 1940 and 1960 (Burbidge et al. 1988)...The single specimen was collected between Mt Farewell and Lake Mackay, Northern Territory in 1932. Older western desert Aboriginal people remember…	1940	1960	Great Sandy, Gibson and Tanami Deserts	Gibson Desert	Region		Regional polygon	127.9360015	-21.95270776	Cats	1890	1860	Cats	50	100
pop_52	Lagorchestes hirsutus	Extinct from mainland	Mainland	Confirmed	Eldridge, M.D.B., Kinnear, J.E., Zenger, K.R., McKenzie, L.M. and Spencer, P.B.S., 2004. Genetic diversity in remnant mainland and “pristine” island populations of three endemic Australian macropodids (Marsupialia): Macropus eugenii, Lagorchestes hirsutus and Petrogale lateralis. Conservation Genetics, 5, pp.325-338.	""the last known wild population which disappeared from the Tanami Desert (Figure 1) in 1991 (Langford and Burbidge 2001).""	1991	1991	Tanami Desert	Tanami Desert	Region		Regional polygon	131.1037036	-20.14331419	Cats	1890	1870	Cats	101	121
pop_53	Lagorchestes hirsutus	Extinct from mainland	Region	Confirmed	Abbott I. 2001. The Bilby Macrotis lagotis (Marsupialia: Peramelidae) in south-western Australia: original range limits, subsequent decline, and presumed regional extinction. RECORDS-WESTERN AUSTRALIAN MUSEUM 20:271-306.	""The apparent persistence of the Bilby in southwestern Australia for nearly 50 years after the last specimen was collected has an interesting implication for 11 other mammal species that were last collected in south-western Australia last century or early in the 1900s. These species, with their last year of collection and the collector, are: Notomys longicaudatus, N. macrotis, Pseudomys fieldi, …	1896	1896	South-west Australia	Perth	Region		Regional polygon	118.8295276	-31.83094646	Cats	1890	1830	Cats	6	66
pop_54	Lagorchestes hirsutus	Extinct from mainland	Region	Confirmed	Abbott, I., Peacock, D. and Short, J., 2014. The new guard: the arrival and impacts of cats and foxes. Carnivores of Australia: past, present and future, pp.69-104.	""Canning Stock Route, Great Sandy Desert, Western Australia 1930-31: ""Lipfert collected 14 species of native mammal (Abbott 2013): Dasyurus geoffroii (well 46), Dasycercus cristicauda/blythi (wells 26-29, 31, 33-36, 41-47, 49), Phascogalec alura( well 44), Notoryctesc aurinus (well 43), Antechinomys laniger (Sturt Creek), Sminthopsis hirtipes (well 29), S. youngsoni (wells 24, 26), Isoodon aura…	1930	1931	Wells 24, 26, 28-29, 44-45, Canning Stock Route WA	Well 44, Canning Stock Route WA	Region		Regional polygon	124.7590353	-22.24010155	Cats	1890	1880	Cats	40	51
pop_55	Lagorchestes hirsutus	Extinct from mainland	Region	Confirmed	Abbott, I., Peacock, D. and Short, J., 2014. The new guard: the arrival and impacts of cats and foxes. Carnivores of Australia: past, present and future, pp.69-104.	""Further, the species > 350 g that had no post-1860 record were all species known or suspected to be susceptible to predation by feral cats. These were Potorous platyops and Lagorchestes hirsutus in Western Australia, and Onychogalea lunata, Dasyurus geoffroii and Isoodon auratus in western New South Wales.	1860	1860	Western Australia	Western Australia	State		Regional polygon	122.2867347	-25.33596911	Cats	1890	1830	Cats	-30	30
pop_56	Lagostrophus fasciatus	Extinct from mainland	Region	Confirmed	Abbott I. 2001. The Bilby Macrotis lagotis (Marsupialia: Peramelidae) in south-western Australia: original range limits, subsequent decline, and presumed regional extinction. RECORDS-WESTERN AUSTRALIAN MUSEUM 20:271-306.	""The apparent persistence of the Bilby in southwestern Australia for nearly 50 years after the last specimen was collected has an interesting implication for 11 other mammal species that were last collected in south-western Australia last century or early in the 1900s. These species, with their last year of collection and the collector, are: Notomys longicaudatus, N. macrotis, Pseudomys fieldi, …	1906	1906	South-west Australia	Perth	Region		Regional polygon	118.8295276	-31.83094646	Cats	1890	1830	Cats	16	76
pop_57	Lagostrophus fasciatus	Extinct from mainland	Mainland	Confirmed	Helgen, K.M. and Flannery, T.F., 2003. Taxonomy and historical distribution of the wallaby genus Lagostrophus. Australian Journal of Zoology, 51(3), pp.199-212.	""the last records being museum specimens collected by G. C. Shortridge in 1905-1906"", ""Most of Western Australia south of the arid zone... (Fig. 1)""	1905	1906	South-west Australia	Perth	Region		Regional polygon	118.8295276	-31.83094646	Cats	1890	1830	Cats	15	76
pop_58	Leporillus apicalis	Globally extinct	Global	Confirmed	IUCN 2023	""The last two specimens were collected by Norman Tindale, near Mt Crombie, south of the Musgrave Ranges in north-western South Australia in July 1933.""	1933	1933	Norman Tindale, near Mt Crombie, south of the Musgrave Ranges in north-western South Australia	Mount Crombie	Place		10000 m	130.8107872	-26.64722371	Cats	1890	1880	Cats	43	53
pop_59	Leporillus apicalis	Globally extinct	Global	Unconfirmed	IUCN 2023	""May have been as late as the 1970s, as a large rodent captured and released in 1970 in a cave west of the Canning Stock Route, Western Australia, may have been this species (Robinson and Burbidge 2008)... There have been unconfirmed reports since, including one from 1970, and occasional reports of fresh vegetation being added to old stick-nests, but there seems little doubt that the species is …	1970	1979	Canning Stock Route, Western Australia	Little Sandy Desert	Region		Regional polygon	123.9976811	-22.55308154	Cats	1890	1870	Cats	80	109
pop_60	Leporillus apicalis	Globally extinct	State	Confirmed	Lunney, D., 2001. Causes of the extinction of native mammals of the Western Division of New South Wales: an ecological interpretation of the nineteenth century historical record. The Rangeland Journal, 23(1), pp.44-70.	Table 1	1883	1883	Western Division, NSW	Wilcannia	Region		Regional polygon	143.9853199	-31.43073893	Cats	1880	1830	Cats	3	53
pop_61	Leporillus apicalis	Globally extinct	State	Confirmed	Cole, J.R. and Woinarski, J.C.Z., 2000. Rodents of the arid Northern Territory: conservation status and distribution. Wildlife Research, 27(4), pp.437-449.	""the last specimen was documented in the Northern Territory in about 1895 (Parker 1973), but Aboriginal information suggested that the species persisted in rocky refugia until about the 1940s (Burbidge et al. 1988; Robinson et al. 2000).""	1895	1895	South Northern Territory	Alice Springs	Region		Regional polygon	133.4945069	-24.41040146	Cats	1890	1870	Cats	5	25
pop_62	Leporillus apicalis	Globally extinct	State	Unconfirmed	Cole, J.R. and Woinarski, J.C.Z., 2000. Rodents of the arid Northern Territory: conservation status and distribution. Wildlife Research, 27(4), pp.437-449.	""the last specimen was documented in the Northern Territory in about 1895 (Parker 1973), but Aboriginal information suggested that the species persisted in rocky refugia until about the 1940s (Burbidge et al. 1988; Robinson et al. 2000).""	1940	1949	South Northern Territory	Alice Springs	Region		Regional polygon	133.4945069	-24.41040146	Cats	1890	1870	Cats	50	79
pop_63	Leporillus apicalis	Globally extinct	State	Confirmed	Seebeck, J. and Menkhorst, P., 2000. Status and conservation of the rodents of Victoria. Wildlife Research, 27(4), pp.357-369.	""Lesser stick-nest rat, Leporillus apicalis: Now extinct, the lesser stick-nest rat was collected only from the far north-west of the state, by the Blandowski expe- dition, in 1856–57 (Krefft 1866; Wakefield 1966a, 1966b). It was apparently common in the riverine environments along the Murray River""	1856	1857	North-west Victoria	Murray-Sunset National Park	Region		Regional polygon	142.0567641	-35.2074049	Cats	1860	1840	Cats	-4	17
pop_64	Leporillus apicalis	Globally extinct	State	Unconfirmed	Seebeck, J. and Menkhorst, P., 2000. Status and conservation of the rodents of Victoria. Wildlife Research, 27(4), pp.357-369.	""The species may have survived until the 1920s in the Murray Mallee. Descriptions of large rodents and the stick-nests they inhabited in mallee vegetation near Yungera, 100 km south-east of Mildura, during the late 1920s (Williams 1995a) most likely refer to this species.""	1920	1929	Yungera, Victoria	Yungera, Victoria	Place		10000 m	143.1500198	-34.75999559	Cats	1850	1840	Cats	70	89
pop_65	Leporillus apicalis	Globally extinct	State	Confirmed	Copley, P., 1999. Natural histories of Australia’s stick-nest rats, genus Leporillus (Rodentia: Muridae). Wildlife Research, 26(4), pp.513-539.	""In 1897, Edgar Waite recorded that two specimens of L. apicalis had been collected by Mr J. Field near Alice Springs (Waite 1897). Unfortunately, no further information was provided.""	1897	1897	Alice Springs, NT	Alice Springs	Place		10000 m	133.880723	-23.69798895	Cats	1880	1870	Cats	17	27
pop_66	Leporillus apicalis	Globally extinct	Region	Confirmed	Copley, P., 1999. Natural histories of Australia’s stick-nest rats, genus Leporillus (Rodentia: Muridae). Wildlife Research, 26(4), pp.513-539.	""Mounted Constable C. E. Cowle observed stick-nest rats and their distinctive nests in this same area. In a letter to Baldwin Spencer, dated 12 March 1896 (and held at Pitt Rivers Museum, Oxford), Cowle wrote  Mt Connor to Erldunda this Winter. About 9 miles from Erldunda, on a dry canegrass and saltbush Swamp, I came across scores of those twig mound Rat nests""	1896	1896	Erldunda, NT	Erldunda, NT	Place		10000 m	133.2006702	-25.19748688	Cats	1880	1870	Cats	16	26
pop_67	Leporillus apicalis	Globally extinct	Region	Confirmed	Copley, P., 1999. Natural histories of Australia’s stick-nest rats, genus Leporillus (Rodentia: Muridae). Wildlife Research, 26(4), pp.513-539; Seebeck, J. and Menkhorst, P., 2000. Status and conservation of the rodents of Victoria. Wildlife Research, 27(4), pp.357-369.	""The next collections were made by Krefft on 'the plains of the Murray and Darling during the Blandowski expedition in 1857. Krefft recorded that he... 'observed the first specimens [of L. apicalis] in the neighbourhood of Euston (Victoria)""	1857	1857	Euston, NSW	Euston, NSW	Place		10000 m	142.7451245	-34.5750164	Cats	1850	1840	Cats	7	17
pop_68	Leporillus conditor	Extinct from mainland	Mainland	Confirmed	Copley, P., 1999. Natural histories of Australia’s stick-nest rats, genus Leporillus (Rodentia: Muridae). Wildlife Research, 26(4), pp.513-539.	""Nullarbor Plain:...Brooker (1977) noted that many of these extinctions probably occurred during the 1930s and 1940s when some of the species were last recorded there. These included species of bandicoot and bettong and the greater stick-nest rat, L. conditor.""	1930	1949	Nullarbor	Nullarbor	Region		Regional polygon	127.6237617	-30.91428508	Cats	1890	1870	Cats	40	79
pop_69	Leporillus conditor	Extinct from mainland	Mainland	Confirmed	Abbott, I., Peacock, D. and Short, J., 2014. The new guard: the arrival and impacts of cats and foxes. Carnivores of Australia: past, present and future, pp.69-104.	""The year of last known record in the Nullarbor region is shown in parentheses: Isoodon auratus (1922), Onychogalea lunata (1927-28), Antechinomys laniger (1927-28), Bettongia lesueur (1928), Dasycercus cristicauda (1928), Bettongia penicillata (1938), Perameles bougainville (1938), Macrotis lagotis (1938), Dasyurus geoffroii (1938) and Leporillus conditor (1938) (Brooker 1977; Boscacci et al. 1…	1938	1938	Nullarbor	Nullarbor	Region		Regional polygon	127.6237617	-30.91428508	Cats	1890	1870	Cats	48	68
pop_70	Leporillus conditor	Extinct from mainland	Region	Confirmed	Copley, P., 1999. Natural histories of Australia’s stick-nest rats, genus Leporillus (Rodentia: Muridae). Wildlife Research, 26(4), pp.513-539.	""Murray-Darling region: At the time of the Blandowski expedition to north-western Victoria and south-western New South Wales in 1856-57, Krefft (1866) noted that four mammal species were already rare or extinct on the southern side of the Murray River, while still present in some numbers on the northern side where European settlement was slower. These four species were Bettongia lesueur, Chaerop…	1856	1857	Murray-Darling region	Murray River Council	Region		Regional polygon	141.9953419	-34.55961616	Cats	1880	1840	Cats	-24	17
pop_71	Leporillus conditor	Extinct from mainland	Region	Confirmed	Copley, P., 1999. Natural histories of Australia’s stick-nest rats, genus Leporillus (Rodentia: Muridae). Wildlife Research, 26(4), pp.513-539.	""The data presented here show that populations of both L. apicalis and L. conditor declined sequentially from the east to the west and the south to the north, following early European contact. Extinctions appear to have occurred first around the area of the Murray-Darling confluence, and in the Flinders Ranges region, in about the 1860s.""	1860	1869	Flinders Ranges, SA	Flinders Ranges	Region		Regional polygon	138.8709532	-31.00787348	Cats	1880	1840	Cats	-20	29
pop_72	Leporillus conditor	Extinct from mainland	State	Confirmed	Lunney, D., 2001. Causes of the extinction of native mammals of the Western Division of New South Wales: an ecological interpretation of the nineteenth century historical record. The Rangeland Journal, 23(1), pp.44-70.	Table 1	1857	1857	Western Division, NSW	Wilcannia	Region		Regional polygon	143.9853199	-31.43073893	Cats	1880	1830	Cats	-23	27
pop_73	Macropus eugenii	Least Concern	State	Confirmed	Abbott, I., Peacock, D. and Short, J., 2014. The new guard: the arrival and impacts of cats and foxes. Carnivores of Australia: past, present and future, pp.69-104.	""the last M. eugenii specimen from Eyre Peninsula was trapped at Pygery in 1927 (D. Stemmer, South Australian Museum pers. Comm.), soon after the establishment of the fox.""	1927	1927	Pygery, South Australia	Pygery, South Australia	Place		10000 m	135.4116898	-33.01950274	Cats	1880	1870	Cats	47	57
pop_100	Macrotis lagotis	Extant	Region	Confirmed	Abbott I. 2001. The Bilby Macrotis lagotis (Marsupialia: Peramelidae) in south-western Australia: original range limits, subsequent decline, and presumed regional extinction. RECORDS-WESTERN AUSTRALIAN MUSEUM 20:271-306.	Figure 4	1928	1928	Western Australia	Fox-NA, Cat-State	Fox-NA, Cat-State	1915	Regional polygon	122.2867347	-25.33596911	Cats	1890	1830	Cats	38	98
pop_101	Macrotis lagotis	Extant	Region	Confirmed	Abbott I. 2001. The Bilby Macrotis lagotis (Marsupialia: Peramelidae) in south-western Australia: original range limits, subsequent decline, and presumed regional extinction. RECORDS-WESTERN AUSTRALIAN MUSEUM 20:271-306.	Figure 4	1925	1925	Western Australia	Fox-NA, Cat-State	Fox-NA, Cat-State	1920	Regional polygon	122.2867347	-25.33596911	Cats	1890	1830	Cats	35	95
pop_102	Macrotis lagotis	Extant	Region	Confirmed	Abbott I. 2001. The Bilby Macrotis lagotis (Marsupialia: Peramelidae) in south-western Australia: original range limits, subsequent decline, and presumed regional extinction. RECORDS-WESTERN AUSTRALIAN MUSEUM 20:271-306.	Figure 4	1932	1932	Western Australia	Fox-NA, Cat-State	Fox-NA, Cat-State	1920	Regional polygon	122.2867347	-25.33596911	Cats	1890	1830	Cats	42	102
pop_103	Macrotis lagotis	Extant	Region	Confirmed	Abbott I. 2001. The Bilby Macrotis lagotis (Marsupialia: Peramelidae) in south-western Australia: original range limits, subsequent decline, and presumed regional extinction. RECORDS-WESTERN AUSTRALIAN MUSEUM 20:271-306.	Figure 4	1934	1934	Western Australia	Fox-NA, Cat-State	Fox-NA, Cat-State	1920	Regional polygon	122.2867347	-25.33596911	Cats	1890	1830	Cats	44	104
pop_104	Macrotis lagotis	Extant	Region	Confirmed	Abbott I. 2001. The Bilby Macrotis lagotis (Marsupialia: Peramelidae) in south-western Australia: original range limits, subsequent decline, and presumed regional extinction. RECORDS-WESTERN AUSTRALIAN MUSEUM 20:271-306.	Figure 4	1941	1941	Western Australia	Fox-NA, Cat-State	Fox-NA, Cat-State	1930	Regional polygon	122.2867347	-25.33596911	Cats	1890	1830	Cats	51	111
pop_105	Macrotis lagotis	Extant	Region	Confirmed	Abbott I. 2001. The Bilby Macrotis lagotis (Marsupialia: Peramelidae) in south-western Australia: original range limits, subsequent decline, and presumed regional extinction. RECORDS-WESTERN AUSTRALIAN MUSEUM 20:271-306.	Figure 4	1944	1944	Western Australia	Fox-NA, Cat-State	Fox-NA, Cat-State	1930	Regional polygon	122.2867347	-25.33596911	Cats	1890	1830	Cats	54	114
pop_106	Macrotis lagotis	Extant	Region	Confirmed	Abbott I. 2001. The Bilby Macrotis lagotis (Marsupialia: Peramelidae) in south-western Australia: original range limits, subsequent decline, and presumed regional extinction. RECORDS-WESTERN AUSTRALIAN MUSEUM 20:271-306.	Figure 4	1946	1946	Western Australia	Fox-NA, Cat-State	Fox-NA, Cat-State	1929	Regional polygon	122.2867347	-25.33596911	Cats	1890	1830	Cats	56	116
pop_107	Macrotis lagotis	Extant	Region	Confirmed	Abbott I. 2001. The Bilby Macrotis lagotis (Marsupialia: Peramelidae) in south-western Australia: original range limits, subsequent decline, and presumed regional extinction. RECORDS-WESTERN AUSTRALIAN MUSEUM 20:271-306.	Figure 4	1954	1954	Western Australia	Fox-NA, Cat-State	Fox-NA, Cat-State	1928	Regional polygon	122.2867347	-25.33596911	Cats	1890	1830	Cats	64	124
pop_108	Macrotis lagotis	Extant	Region	Confirmed	Abbott I. 2001. The Bilby Macrotis lagotis (Marsupialia: Peramelidae) in south-western Australia: original range limits, subsequent decline, and presumed regional extinction. RECORDS-WESTERN AUSTRALIAN MUSEUM 20:271-306.	Figure 4	1958	1958	Western Australia	Fox-NA, Cat-State	Fox-NA, Cat-State	1920	Regional polygon	122.2867347	-25.33596911	Cats	1890	1830	Cats	68	128
pop_109	Macrotis lagotis	Extant	Region	Confirmed	Abbott I. 2001. The Bilby Macrotis lagotis (Marsupialia: Peramelidae) in south-western Australia: original range limits, subsequent decline, and presumed regional extinction. RECORDS-WESTERN AUSTRALIAN MUSEUM 20:271-306.	Figure 4	1946	1946	Western Australia	Fox-NA, Cat-State	Fox-NA, Cat-State	1935	Regional polygon	122.2867347	-25.33596911	Cats	1890	1830	Cats	56	116
pop_110	Macrotis lagotis	Extant	Region	Confirmed	Abbott I. 2001. The Bilby Macrotis lagotis (Marsupialia: Peramelidae) in south-western Australia: original range limits, subsequent decline, and presumed regional extinction. RECORDS-WESTERN AUSTRALIAN MUSEUM 20:271-306.	Figure 4	1955	1955	Western Australia	Fox-NA, Cat-State	Fox-NA, Cat-State	1930	Regional polygon	122.2867347	-25.33596911	Cats	1890	1830	Cats	65	125
pop_111	Macrotis lagotis	Extant	Region	Confirmed	Abbott I. 2001. The Bilby Macrotis lagotis (Marsupialia: Peramelidae) in south-western Australia: original range limits, subsequent decline, and presumed regional extinction. RECORDS-WESTERN AUSTRALIAN MUSEUM 20:271-306.	Figure 4	1958	1958	Western Australia	Fox-NA, Cat-State	Fox-NA, Cat-State	1930	Regional polygon	122.2867347	-25.33596911	Cats	1890	1830	Cats	68	128
pop_112	Macrotis lagotis	Extant	Region	Confirmed	Abbott I. 2001. The Bilby Macrotis lagotis (Marsupialia: Peramelidae) in south-western Australia: original range limits, subsequent decline, and presumed regional extinction. RECORDS-WESTERN AUSTRALIAN MUSEUM 20:271-306.	Figure 4	1966	1966	Western Australia	Fox-NA, Cat-State	Fox-NA, Cat-State	1930	Regional polygon	122.2867347	-25.33596911	Cats	1890	1830	Cats	76	136
pop_113	Macrotis lagotis	Extant	Region	Confirmed	Abbott I. 2001. The Bilby Macrotis lagotis (Marsupialia: Peramelidae) in south-western Australia: original range limits, subsequent decline, and presumed regional extinction. RECORDS-WESTERN AUSTRALIAN MUSEUM 20:271-306.	Figure 4	1934	1934	Western Australia	Fox-NA, Cat-State	Fox-NA, Cat-State	1925	Regional polygon	122.2867347	-25.33596911	Cats	1890	1830	Cats	44	104
pop_114	Macrotis lagotis	Extant	Region	Confirmed	Abbott I. 2001. The Bilby Macrotis lagotis (Marsupialia: Peramelidae) in south-western Australia: original range limits, subsequent decline, and presumed regional extinction. RECORDS-WESTERN AUSTRALIAN MUSEUM 20:271-306.	Figure 4	1935	1935	Western Australia	Fox-NA, Cat-State	Fox-NA, Cat-State	1927	Regional polygon	122.2867347	-25.33596911	Cats	1890	1830	Cats	45	105
pop_115	Macrotis lagotis	Extant	Region	Confirmed	Abbott I. 2001. The Bilby Macrotis lagotis (Marsupialia: Peramelidae) in south-western Australia: original range limits, subsequent decline, and presumed regional extinction. RECORDS-WESTERN AUSTRALIAN MUSEUM 20:271-306.	Figure 4	1917	1917	Western Australia	Fox-NA, Cat-State	Fox-NA, Cat-State	1925	Regional polygon	122.2867347	-25.33596911	Cats	1890	1830	Cats	27	87
pop_116	Macrotis lagotis	Extant	Region	Confirmed	Abbott I. 2001. The Bilby Macrotis lagotis (Marsupialia: Peramelidae) in south-western Australia: original range limits, subsequent decline, and presumed regional extinction. RECORDS-WESTERN AUSTRALIAN MUSEUM 20:271-306.	Figure 4	1920	1920	Western Australia	Fox-NA, Cat-State	Fox-NA, Cat-State	1926	Regional polygon	122.2867347	-25.33596911	Cats	1890	1830	Cats	30	90
pop_117	Macrotis lagotis	Extant	Region	Confirmed	Abbott I. 2001. The Bilby Macrotis lagotis (Marsupialia: Peramelidae) in south-western Australia: original range limits, subsequent decline, and presumed regional extinction. RECORDS-WESTERN AUSTRALIAN MUSEUM 20:271-306.	Figure 4	1922	1922	Western Australia	Fox-NA, Cat-State	Fox-NA, Cat-State	1925	Regional polygon	122.2867347	-25.33596911	Cats	1890	1830	Cats	32	92
pop_118	Macrotis lagotis	Extant	Region	Confirmed	Abbott I. 2001. The Bilby Macrotis lagotis (Marsupialia: Peramelidae) in south-western Australia: original range limits, subsequent decline, and presumed regional extinction. RECORDS-WESTERN AUSTRALIAN MUSEUM 20:271-306.	Figure 4	1923	1923	Western Australia	Fox-NA, Cat-State	Fox-NA, Cat-State	1926	Regional polygon	122.2867347	-25.33596911	Cats	1890	1830	Cats	33	93
pop_119	Macrotis lagotis	Extant	Region	Confirmed	Abbott I. 2001. The Bilby Macrotis lagotis (Marsupialia: Peramelidae) in south-western Australia: original range limits, subsequent decline, and presumed regional extinction. RECORDS-WESTERN AUSTRALIAN MUSEUM 20:271-306.	Figure 4	1925	1925	Western Australia	Fox-NA, Cat-State	Fox-NA, Cat-State	1925	Regional polygon	122.2867347	-25.33596911	Cats	1890	1830	Cats	35	95
pop_120	Macrotis lagotis	Extant	Region	Confirmed	Abbott I. 2001. The Bilby Macrotis lagotis (Marsupialia: Peramelidae) in south-western Australia: original range limits, subsequent decline, and presumed regional extinction. RECORDS-WESTERN AUSTRALIAN MUSEUM 20:271-306.	Figure 4	1928	1928	Western Australia	Fox-NA, Cat-State	Fox-NA, Cat-State	1926	Regional polygon	122.2867347	-25.33596911	Cats	1890	1830	Cats	38	98
pop_121	Macrotis lagotis	Extant	Region	Confirmed	Abbott I. 2001. The Bilby Macrotis lagotis (Marsupialia: Peramelidae) in south-western Australia: original range limits, subsequent decline, and presumed regional extinction. RECORDS-WESTERN AUSTRALIAN MUSEUM 20:271-306.	Figure 4	1928	1928	Western Australia	Fox-NA, Cat-State	Fox-NA, Cat-State	1924	Regional polygon	122.2867347	-25.33596911	Cats	1890	1830	Cats	38	98
pop_122	Macrotis lagotis	Extant	Region	Confirmed	Abbott I. 2001. The Bilby Macrotis lagotis (Marsupialia: Peramelidae) in south-western Australia: original range limits, subsequent decline, and presumed regional extinction. RECORDS-WESTERN AUSTRALIAN MUSEUM 20:271-306.	Figure 4	1930	1930	Western Australia	Fox-NA, Cat-State	Fox-NA, Cat-State	1925	Regional polygon	122.2867347	-25.33596911	Cats	1890	1830	Cats	40	100
pop_123	Macrotis lagotis	Extant	Region	Confirmed	Abbott I. 2001. The Bilby Macrotis lagotis (Marsupialia: Peramelidae) in south-western Australia: original range limits, subsequent decline, and presumed regional extinction. RECORDS-WESTERN AUSTRALIAN MUSEUM 20:271-306.	Figure 4	1935	1935	Western Australia	Fox-NA, Cat-State	Fox-NA, Cat-State	1925	Regional polygon	122.2867347	-25.33596911	Cats	1890	1830	Cats	45	105
pop_124	Macrotis lagotis	Extant	Region	Confirmed	Abbott I. 2001. The Bilby Macrotis lagotis (Marsupialia: Peramelidae) in south-western Australia: original range limits, subsequent decline, and presumed regional extinction. RECORDS-WESTERN AUSTRALIAN MUSEUM 20:271-306.	Figure 4	1922	1922	Western Australia	Fox-NA, Cat-State	Fox-NA, Cat-State	1935	Regional polygon	122.2867347	-25.33596911	Cats	1890	1830	Cats	32	92
pop_125	Macrotis lagotis	Extant	Region	Confirmed	Abbott I. 2001. The Bilby Macrotis lagotis (Marsupialia: Peramelidae) in south-western Australia: original range limits, subsequent decline, and presumed regional extinction. RECORDS-WESTERN AUSTRALIAN MUSEUM 20:271-306.	Figure 4	1932	1932	Western Australia	Fox-NA, Cat-State	Fox-NA, Cat-State	1936	Regional polygon	122.2867347	-25.33596911	Cats	1890	1830	Cats	42	102
pop_126	Macrotis lagotis	Extant	Region	Confirmed	Abbott I. 2001. The Bilby Macrotis lagotis (Marsupialia: Peramelidae) in south-western Australia: original range limits, subsequent decline, and presumed regional extinction. RECORDS-WESTERN AUSTRALIAN MUSEUM 20:271-306.	Figure 4	1930	1930	Western Australia	Fox-NA, Cat-State	Fox-NA, Cat-State	1934	Regional polygon	122.2867347	-25.33596911	Cats	1890	1830	Cats	40	100
pop_74	Macrotis lagotis	Extant	Region	Confirmed	Abbott I. 2001. The Bilby Macrotis lagotis (Marsupialia: Peramelidae) in south-western Australia: original range limits, subsequent decline, and presumed regional extinction. RECORDS-WESTERN AUSTRALIAN MUSEUM 20:271-306.	Figure 4	1926	1926	Western Australia	Fox-NA, Cat-State	Fox-NA, Cat-State	1932	Regional polygon	122.2867347	-25.33596911	Cats	1890	1830	Cats	36	96
pop_75	Macrotis lagotis	Extant	Region	Confirmed	Abbott I. 2001. The Bilby Macrotis lagotis (Marsupialia: Peramelidae) in south-western Australia: original range limits, subsequent decline, and presumed regional extinction. RECORDS-WESTERN AUSTRALIAN MUSEUM 20:271-306.	Figure 4	1926	1926	Western Australia	Fox-NA, Cat-State	Fox-NA, Cat-State	1930	Regional polygon	122.2867347	-25.33596911	Cats	1890	1830	Cats	36	96
pop_76	Macrotis lagotis	Extant	Region	Confirmed	Abbott I. 2001. The Bilby Macrotis lagotis (Marsupialia: Peramelidae) in south-western Australia: original range limits, subsequent decline, and presumed regional extinction. RECORDS-WESTERN AUSTRALIAN MUSEUM 20:271-306.	Figure 4	1928	1928	Western Australia	Fox-NA, Cat-State	Fox-NA, Cat-State	1928	Regional polygon	122.2867347	-25.33596911	Cats	1890	1830	Cats	38	98
pop_77	Macrotis lagotis	Extant	Region	Confirmed	Abbott I. 2001. The Bilby Macrotis lagotis (Marsupialia: Peramelidae) in south-western Australia: original range limits, subsequent decline, and presumed regional extinction. RECORDS-WESTERN AUSTRALIAN MUSEUM 20:271-306.	Figure 4	1931	1931	Western Australia	Fox-NA, Cat-State	Fox-NA, Cat-State	1928	Regional polygon	122.2867347	-25.33596911	Cats	1890	1830	Cats	41	101
pop_78	Macrotis lagotis	Extant	Region	Confirmed	Abbott I. 2001. The Bilby Macrotis lagotis (Marsupialia: Peramelidae) in south-western Australia: original range limits, subsequent decline, and presumed regional extinction. RECORDS-WESTERN AUSTRALIAN MUSEUM 20:271-306.	Figure 4	1934	1934	Western Australia	Fox-NA, Cat-State	Fox-NA, Cat-State	1928	Regional polygon	122.2867347	-25.33596911	Cats	1890	1830	Cats	44	104
pop_79	Macrotis lagotis	Extant	Region	Confirmed	Abbott I. 2001. The Bilby Macrotis lagotis (Marsupialia: Peramelidae) in south-western Australia: original range limits, subsequent decline, and presumed regional extinction. RECORDS-WESTERN AUSTRALIAN MUSEUM 20:271-306.	Figure 4	1933	1933	Western Australia	Fox-NA, Cat-State	Fox-NA, Cat-State	1930	Regional polygon	122.2867347	-25.33596911	Cats	1890	1830	Cats	43	103
pop_80	Macrotis lagotis	Extant	Region	Confirmed	Abbott I. 2001. The Bilby Macrotis lagotis (Marsupialia: Peramelidae) in south-western Australia: original range limits, subsequent decline, and presumed regional extinction. RECORDS-WESTERN AUSTRALIAN MUSEUM 20:271-306.	Figure 4	1936	1936	Western Australia	Fox-NA, Cat-State	Fox-NA, Cat-State	1932	Regional polygon	122.2867347	-25.33596911	Cats	1890	1830	Cats	46	106
pop_81	Macrotis lagotis	Extant	Region	Confirmed	Abbott I. 2001. The Bilby Macrotis lagotis (Marsupialia: Peramelidae) in south-western Australia: original range limits, subsequent decline, and presumed regional extinction. RECORDS-WESTERN AUSTRALIAN MUSEUM 20:271-306.	Figure 4	1931	1931	Western Australia	Fox-NA, Cat-State	Fox-NA, Cat-State	1932	Regional polygon	122.2867347	-25.33596911	Cats	1890	1830	Cats	41	101
pop_82	Macrotis lagotis	Extant	Region	Confirmed	Abbott I. 2001. The Bilby Macrotis lagotis (Marsupialia: Peramelidae) in south-western Australia: original range limits, subsequent decline, and presumed regional extinction. RECORDS-WESTERN AUSTRALIAN MUSEUM 20:271-306.	Figure 4	1934	1934	Western Australia	Fox-NA, Cat-State	Fox-NA, Cat-State	1930	Regional polygon	122.2867347	-25.33596911	Cats	1890	1830	Cats	44	104
pop_83	Macrotis lagotis	Extant	Region	Confirmed	Abbott I. 2001. The Bilby Macrotis lagotis (Marsupialia: Peramelidae) in south-western Australia: original range limits, subsequent decline, and presumed regional extinction. RECORDS-WESTERN AUSTRALIAN MUSEUM 20:271-306.	Figure 4	1930	1930	Western Australia	Fox-NA, Cat-State	Fox-NA, Cat-State	1931	Regional polygon	122.2867347	-25.33596911	Cats	1890	1830	Cats	40	100
pop_84	Macrotis lagotis	Extant	Region	Confirmed	Copley, P., 1999. Natural histories of Australia’s stick-nest rats, genus Leporillus (Rodentia: Muridae). Wildlife Research, 26(4), pp.513-539.	""Murray-Darling region: At the time of the Blandowski expedition to north-western Victoria and south-western New South Wales in 1856-57, Krefft (1866) noted that four mammal species were already rare or extinct on the southern side of the Murray River, while still present in some numbers on the northern side where European settlement was slower. These four species were Bettongia lesueur, Chaerop…	1856	1857	Murray-Darling region	Murray River Council	Region		Regional polygon	141.9953419	-34.55961616	Cats	1880	1840	Cats	-24	17
pop_85	Macrotis lagotis	Extant	Region	Confirmed	Lunney, D., 2001. Causes of the extinction of native mammals of the Western Division of New South Wales: an ecological interpretation of the nineteenth century historical record. The Rangeland Journal, 23(1), pp.44-70.	Table 1	1898	1898	Western Division, NSW	Wilcannia	Region		Regional polygon	143.9853199	-31.43073893	Cats	1880	1830	Cats	18	68
pop_86	Macrotis lagotis	Extant	Region	Confirmed	Navnith, M., Finlayson, G., Crowther, M. and Dickman, C., 2009. The diet of the re-introduced greater bilby Macrotis lagotis in the mallee woodlands of western New South Wales. Australian Zoologist, 35(1), pp.90-95.	The bilby became extinct in New South Wales in the early 20th century (Troughton 1962; Ashby et al. 1990; Lunney 2001), with the last known live specimens collected near Wagga in 1912 (Troughton 1932).	1912	1912	Wagga Wagga, NSW	Wagga Wagga, NSW	Place		10000 m	147.3654627	-35.10258069	Cats	1850	1820	Cats	62	92
pop_87	Macrotis lagotis	Extant	Region	Confirmed	Vernes, K., Elliott, T.F. and Jackson, S.M., 2021. 150 years of mammal extinction and invasion at Koonchera Dune in the Lake Eyre Basin of South Australia. Biological Invasions, 23(2), pp.593-610.	""In 1931 mammalogist Hedley Herbert Finlayson rediscovered the desert rat-kangaroo or ngudlukanta (Caloprymnus campestris) here, and also captured lesser bilby or yallara (Macrotis leucura), bilby (Macrotis lagotis), and plains mouse (Pseudomys australis). This was the last time any of these mammals were recorded at Koonchera""	1931	1931	Koonchera Dune, South Australia	Koonchera Dune, South Australia	Place		10000 m	139.5400119	-26.77003491	Cats	1880	1870	Cats	51	61
pop_88	Macrotis lagotis	Extant	Region	Confirmed	Abbott, I., Peacock, D. and Short, J., 2014. The new guard: the arrival and impacts of cats and foxes. Carnivores of Australia: past, present and future, pp.69-104.	""The year of last known record in the Nullarbor region is shown in parentheses: Isoodon auratus (1922), Onychogalea lunata (1927-28), Antechinomys laniger (1927-28), Bettongia lesueur (1928), Dasycercus cristicauda (1928), Bettongia penicillata (1938), Perameles bougainville (1938), Macrotis lagotis (1938), Dasyurus geoffroii (1938) and Leporillus conditor (1938) (Brooker 1977; Boscacci et al. 1…	1938	1938	Nullarbor	Nullarbor	Region		Regional polygon	127.6237617	-30.91428508	Cats	1890	1870	Cats	48	68
pop_89	Macrotis lagotis	Extant	Region	Confirmed	Abbott I. 2001. The Bilby Macrotis lagotis (Marsupialia: Peramelidae) in south-western Australia: original range limits, subsequent decline, and presumed regional extinction. RECORDS-WESTERN AUSTRALIAN MUSEUM 20:271-306.	Figure 4	1900	1900	South Australia	Fox-NA, Cat-State	Fox-NA, Cat-State	1900	Regional polygon	135.7562171	-30.0519102	Cats	1890	1830	Cats	10	70
pop_90	Macrotis lagotis	Extant	Region	Confirmed	Abbott I. 2001. The Bilby Macrotis lagotis (Marsupialia: Peramelidae) in south-western Australia: original range limits, subsequent decline, and presumed regional extinction. RECORDS-WESTERN AUSTRALIAN MUSEUM 20:271-306.	Figure 4	1909	1909	South Australia	Fox-NA, Cat-State	Fox-NA, Cat-State	1900	Regional polygon	135.7562171	-30.0519102	Cats	1890	1830	Cats	19	79
pop_91	Macrotis lagotis	Extant	Region	Confirmed	Abbott I. 2001. The Bilby Macrotis lagotis (Marsupialia: Peramelidae) in south-western Australia: original range limits, subsequent decline, and presumed regional extinction. RECORDS-WESTERN AUSTRALIAN MUSEUM 20:271-306.	Figure 4	1913	1913	South Australia	Fox-NA, Cat-State	Fox-NA, Cat-State	1895	Regional polygon	135.7562171	-30.0519102	Cats	1890	1830	Cats	23	83
pop_92	Macrotis lagotis	Extant	Region	Confirmed	Abbott I. 2001. The Bilby Macrotis lagotis (Marsupialia: Peramelidae) in south-western Australia: original range limits, subsequent decline, and presumed regional extinction. RECORDS-WESTERN AUSTRALIAN MUSEUM 20:271-306.	Figure 4	1900	1900	New South Wales	Fox-NA, Cat-State	Fox-NA, Cat-State	1900	Regional polygon	147.0164814	-32.1593208	Cats	1880	1810	Cats	20	90
pop_93	Macrotis lagotis	Extant	Region	Confirmed	Abbott I. 2001. The Bilby Macrotis lagotis (Marsupialia: Peramelidae) in south-western Australia: original range limits, subsequent decline, and presumed regional extinction. RECORDS-WESTERN AUSTRALIAN MUSEUM 20:271-306.	Figure 4	1919	1919	New South Wales	Fox-NA, Cat-State	Fox-NA, Cat-State	1907	Regional polygon	147.0164814	-32.1593208	Cats	1880	1810	Cats	39	109
pop_94	Macrotis lagotis	Extant	Region	Confirmed	Abbott I. 2001. The Bilby Macrotis lagotis (Marsupialia: Peramelidae) in south-western Australia: original range limits, subsequent decline, and presumed regional extinction. RECORDS-WESTERN AUSTRALIAN MUSEUM 20:271-306.	Figure 4	1936	1936	New South Wales	Fox-NA, Cat-State	Fox-NA, Cat-State	1910	Regional polygon	147.0164814	-32.1593208	Cats	1880	1810	Cats	56	126
pop_95	Macrotis lagotis	Extant	Region	Confirmed	Abbott I. 2001. The Bilby Macrotis lagotis (Marsupialia: Peramelidae) in south-western Australia: original range limits, subsequent decline, and presumed regional extinction. RECORDS-WESTERN AUSTRALIAN MUSEUM 20:271-306.	Figure 4	1962	1962	Western Australia	Fox-NA, Cat-State	Fox-NA, Cat-State	1920	Regional polygon	122.2867347	-25.33596911	Cats	1890	1830	Cats	72	132
pop_96	Macrotis lagotis	Extant	Region	Confirmed	Abbott I. 2001. The Bilby Macrotis lagotis (Marsupialia: Peramelidae) in south-western Australia: original range limits, subsequent decline, and presumed regional extinction. RECORDS-WESTERN AUSTRALIAN MUSEUM 20:271-306.	Figure 4	1973	1973	Western Australia	Fox-NA, Cat-State	Fox-NA, Cat-State	1925	Regional polygon	122.2867347	-25.33596911	Cats	1890	1830	Cats	83	143
pop_97	Macrotis lagotis	Extant	Region	Confirmed	Abbott I. 2001. The Bilby Macrotis lagotis (Marsupialia: Peramelidae) in south-western Australia: original range limits, subsequent decline, and presumed regional extinction. RECORDS-WESTERN AUSTRALIAN MUSEUM 20:271-306.	Figure 4	1978	1978	Western Australia	Fox-NA, Cat-State	Fox-NA, Cat-State	1925	Regional polygon	122.2867347	-25.33596911	Cats	1890	1830	Cats	88	148
pop_98	Macrotis lagotis	Extant	Region	Confirmed	Abbott I. 2001. The Bilby Macrotis lagotis (Marsupialia: Peramelidae) in south-western Australia: original range limits, subsequent decline, and presumed regional extinction. RECORDS-WESTERN AUSTRALIAN MUSEUM 20:271-306.	Figure 4	1975	1975	Western Australia	Fox-NA, Cat-State	Fox-NA, Cat-State	1933	Regional polygon	122.2867347	-25.33596911	Cats	1890	1830	Cats	85	145
pop_99	Macrotis lagotis	Extant	Region	Confirmed	Abbott I. 2001. The Bilby Macrotis lagotis (Marsupialia: Peramelidae) in south-western Australia: original range limits, subsequent decline, and presumed regional extinction. RECORDS-WESTERN AUSTRALIAN MUSEUM 20:271-306.	Figure 4	1917	1917	Western Australia	Fox-NA, Cat-State	Fox-NA, Cat-State	1915	Regional polygon	122.2867347	-25.33596911	Cats	1890	1830	Cats	27	87
pop_127	Macrotis leucura	Globally extinct	Global	Confirmed	IUCN 2023; Vernes, K., Elliott, T.F. and Jackson, S.M., 2021. 150 years of mammal extinction and invasion at Koonchera Dune in the Lake Eyre Basin of South Australia. Biological Invasions, 23(2), pp.593-610.	""The last specimen was from near Koonchera Dune (Cooncherie) in north-eastern South Australia in 1931 (Johnson 2008). A skull of unknown age was found in 1967 in a nest of a Wedge-tailed Eagle Aquila audax south-east of Alice Springs near the edge of the Simpson Desert (Johnson 2008).""	1931	1931	Koonchera Dune, South Australia	Koonchera Dune, South Australia	Place		10000 m	139.5400119	-26.77003491	Cats	1880	1870	Cats	51	61
pop_128	Macrotis leucura	Globally extinct	Global	Confirmed	IUCN 2023	""The last specimen was from near Koonchera Dune (Cooncherie) in north-eastern South Australia in 1931 (Johnson 2008). A skull of unknown age was found in 1967 in a nest of a Wedge-tailed Eagle Aquila audax south-east of Alice Springs near the edge of the Simpson Desert (Johnson 2008).""	1967	1967	Alice Springs near the edge of the Simpson Desert	Alice Springs	Region		Regional polygon	134.733221	-24.07433589	Cats	1880	1870	Cats	87	97
pop_129	Myrmecobius fasciatus	Extant	State	Confirmed	Lunney, D., 2001. Causes of the extinction of native mammals of the Western Division of New South Wales: an ecological interpretation of the nineteenth century historical record. The Rangeland Journal, 23(1), pp.44-70.	Table 1 + ""from the New South Wales-South Australia border""	1900	1900	Western Division, NSW, near SA border	Broken Hill, NSW	Region		Regional polygon	141.99603	-31.64837781	Cats	1880	1840	Cats	20	60
pop_130	Myrmecobius fasciatus	Extant	Region	Confirmed	Friend, J.A., 1990. The numbat Myrmecobius fasciatus (Myrmecobiidae): history of decline and potential for recovery. In Proceedings of the Ecological Society of Australia (Vol. 16, pp. 369-377).	""Numbats were present near Adelaide at the time of European Settlement, but disappeared soon after (Wood Jones 1923)"" (Adelaide was founded in 1836)	1836	1836	Adelaide, SA	Adelaide	Place		10000 m	138.6006752	-34.92852937	Cats	1840	1830	Cats	-4	6
pop_131	Myrmecobius fasciatus	Extant	Region	Confirmed	Friend, J.A., 1990. The numbat Myrmecobius fasciatus (Myrmecobiidae): history of decline and potential for recovery. In Proceedings of the Ecological Society of Australia (Vol. 16, pp. 369-377).	""The species was clearly present and numerous in the north-western parts of South Australia in the early 1930s (Finlayson 1933). Recent information from Aboriginal people living in the area suggested that it survived near the Mann, Musgrave and Everard Ranges at least until the 1940s (Friend et al. 1982).	1930	1949	North-west South Australia	Everard Ranges	Region		Regional polygon	130.7464398	-27.24032	Cats	1890	1870	Cats	40	79
pop_132	Myrmecobius fasciatus	Extant	Region	Confirmed	Friend, J.A., 1990. The numbat Myrmecobius fasciatus (Myrmecobiidae): history of decline and potential for recovery. In Proceedings of the Ecological Society of Australia (Vol. 16, pp. 369-377).	""In Western Australia, there are no records of numbats from the Goldfields region after 1930""	1930	1930	Goldfields, WA	Goldfields-Esperance	Place		10000 m	121.4781088	-30.74280357	Cats	1890	1880	Cats	40	50
pop_133	Myrmecobius fasciatus	Extant	Region	Confirmed	Friend, J.A., 1990. The numbat Myrmecobius fasciatus (Myrmecobiidae): history of decline and potential for recovery. In Proceedings of the Ecological Society of Australia (Vol. 16, pp. 369-377).	""There is, however, clear evidence of numbats surviving in the central deserts until the 1950s and 1960s (Friend et al. 1982).	1950	1969	Central deserts, WA	Little Sandy Desert	Region		Regional polygon	126.9315996	-25.73365097	Cats	1890	1880	Cats	60	89
pop_134	Myrmecobius fasciatus	Extant	Region	Confirmed	Friend, J.A., 1990. The numbat Myrmecobius fasciatus (Myrmecobiidae): history of decline and potential for recovery. In Proceedings of the Ecological Society of Australia (Vol. 16, pp. 369-377).	""…and in the eastern wheatbelt as late as the 1970s""	1970	1979	Eastern wheatbelt, WA	Southern Cross	Region		Regional polygon	118.4849061	-30.88040712	Cats	1890	1840	Cats	80	139
pop_135	Myrmecobius fasciatus	Extant	Region	Confirmed	Friend, J.A., 1990. The numbat Myrmecobius fasciatus (Myrmecobiidae): history of decline and potential for recovery. In Proceedings of the Ecological Society of Australia (Vol. 16, pp. 369-377).	""Calaby (1960) recorded the numbat as occupaying a series of discontinuous woodland areas in the south-western part of the wheatbelt in 1958… By 1980, however, numats were restircted to...""	1958	1979	Southwestern wheatbelt, WA	Darkan	Region		Regional polygon	117.1030417	-33.02372443	Cats	1850	1840	Cats	108	139
pop_138	Notomys amplus	Globally extinct	Global	Confirmed	IUCN 2023	""Listed as Extinct because this species has not been recorded since 1896.""	1896	1896	Charlotte Waters, NT	Charlotte Waters, NT	Place		10000 m	134.9161916	-25.91613845	Cats	1880	1870	Cats	16	26
pop_139	Notomys fuscus	Extant	State	Confirmed	Lunney, D., 2001. Causes of the extinction of native mammals of the Western Division of New South Wales: an ecological interpretation of the nineteenth century historical record. The Rangeland Journal, 23(1), pp.44-70.	Table 1 ""pre 1900""	1899	1899	Western Division, NSW	Wilcannia	Region		Regional polygon	143.9853199	-31.43073893	Cats	1880	1830	Cats	19	69
pop_140	Notomys fuscus	Extant	State	Confirmed	Cole, J.R. and Woinarski, J.C.Z., 2000. Rodents of the arid Northern Territory: conservation status and distribution. Wildlife Research, 27(4), pp.437-449.	""The only records from this study area were from Charlotte Waters in 1895 (Parker 1973), and it may now be extinct in the Northern Territory""	1895	1895	Charlotte Waters, NT	Charlotte Waters, NT	Place		10000 m	134.9161916	-25.91613845	Cats	1880	1870	Cats	15	25
pop_141	Notomys longicaudatus	Globally extinct	Global	Confirmed	IUCN 2023	""Listed as Extinct because it has not been recorded since it was last collected in 1901-1902...The final specimens were from Barrow Creek, Northern Territory…""	1901	1902	Barrow Creek, Northern Territory	Barrow Creek, Northern Territory	Place		10000 m	133.9755715	-21.37988949	Cats	1880	1870	Cats	21	32
pop_142	Notomys longicaudatus	Globally extinct	State	Confirmed	Lunney, D., 2001. Causes of the extinction of native mammals of the Western Division of New South Wales: an ecological interpretation of the nineteenth century historical record. The Rangeland Journal, 23(1), pp.44-70.	Table 1	1845	1845	Western Division, NSW	Wilcannia	Region		Regional polygon	143.9853199	-31.43073893	Cats	1880	1830	Cats	-35	15
pop_143	Notomys longicaudatus	Globally extinct	Region	Confirmed	Abbott I. 2001. The Bilby Macrotis lagotis (Marsupialia: Peramelidae) in south-western Australia: original range limits, subsequent decline, and presumed regional extinction. RECORDS-WESTERN AUSTRALIAN MUSEUM 20:271-306.	""The apparent persistence of the Bilby in southwestern Australia for nearly 50 years after the last specimen was collected has an interesting implication for 11 other mammal species that were last collected in south-western Australia last century or early in the 1900s. These species, with their last year of collection and the collector, are: Notomys longicaudatus, N. macrotis, Pseudomys fieldi, …	1840	1849	South-west Australia	Perth	Region		Regional polygon	118.8295276	-31.83094646	Cats	1890	1830	Cats	-50	19
pop_144	Notomys macrotis	Globally extinct	Global	Confirmed	IUCN 2023	""The Large-eared Hopping-mouse was last collected in July 1843 near the Moore River, Western Australia, close to where New Norcia is now situated (Mahoney 1975, Flannery and Schouten 2001, Dixon 2008), and has not been seen since (Burbidge 2004).""	1843	1843	New Norcia, WA	New Norcia, WA	Place		10000 m	116.2107627	-30.97661084	Cats	1850	1840	Cats	-7	3
pop_145	Notomys mordax	Globally extinct	Global	Confirmed	IUCN 2023	""Notomys mordax is known only from a single skull, without skin, in the Natural History Museum, London, purchased from John Gould and registered in April 1846 as from Darling Downs (Mahoney 1977). It was probably collected in the 1840s (Mahoney 1977, Watts 2008).""	1840	1849	Darling Downs, QLD	Darling Downs, QLD	Place		10000 m	151.3350112	-27.32996954	Cats	1850	1840	Cats	-10	9
pop_146	Onychogalea fraenata	Extant	State	Confirmed	Lunney, D., 2001. Causes of the extinction of native mammals of the Western Division of New South Wales: an ecological interpretation of the nineteenth century historical record. The Rangeland Journal, 23(1), pp.44-70.	Table 1 + ""Some now extinct species were common in 1857. They include the ""ONYCHOGALEA FRAENATA.""	1900	1900	Western Division, NSW	Wilcannia	Region		Regional polygon	143.9853199	-31.43073893	Cats	1880	1830	Cats	20	70
pop_147	Onychogalea lunata	Globally extinct	Global	Confirmed	IUCN 2023	""There have been no specimens or reliable sight records since the 1940s."" ""The Crescent Nail-tail Wallaby was apparently abundant in the Western Australian wheatbelt in the early 1900s as Guy Shortridge collected 23 specimens for the British Museum from near Pingelly and Wagin (Burbidge 2008).""	1940	1949	Wheatbelt, WA	Wheatbelt, WA	Region		Regional polygon	117.7541386	-31.49775644	Cats	1890	1830	Cats	50	119
pop_148	Onychogalea lunata	Globally extinct	Global	Confirmed	IUCN 2023	""YEAR LAST SEEN: early 1950s (confirmed)"" ""The Crescent Nail-tail Wallaby was apparently abundant in the Western Australian wheatbelt in the early 1900s as Guy Shortridge collected 23 specimens for the British Museum from near Pingelly and Wagin (Burbidge 2008).""	1950	1954	Wheatbelt, WA	Wheatbelt, WA	Region		Regional polygon	117.7541386	-31.49775644	Cats	1890	1830	Cats	60	124
pop_149	Onychogalea lunata	Globally extinct	State	Confirmed	Lunney, D., 2001. Causes of the extinction of native mammals of the Western Division of New South Wales: an ecological interpretation of the nineteenth century historical record. The Rangeland Journal, 23(1), pp.44-70.	Table 1	1857	1857	Western Division, NSW	Wilcannia	Region		Regional polygon	143.9853199	-31.43073893	Cats	1880	1830	Cats	-23	27
pop_150	Onychogalea lunata	Globally extinct	State	Confirmed	Abbott, I., Peacock, D. and Short, J., 2014. The new guard: the arrival and impacts of cats and foxes. Carnivores of Australia: past, present and future, pp.69-104.	""Further, the species > 350 g that had no post-1860 record were all species known or suspected to be susceptible to predation by feral cats. These were Potorous platyops and Lagorchestes hirsutus in Western Australia, and Onychogalea lunata, Dasyurus geoffroii and Isoodon auratus in western New South Wales.	1860	1860	Western NSW	Wilcannia	Region		Regional polygon	143.9606272	-32.05107664	Cats	1880	1830	Cats	-20	30
pop_151	Onychogalea lunata	Globally extinct	Region	Confirmed	Abbott, I., Peacock, D. and Short, J., 2014. The new guard: the arrival and impacts of cats and foxes. Carnivores of Australia: past, present and future, pp.69-104.	""The year of last known record in the Nullarbor region is shown in parentheses: Isoodon auratus (1922), Onychogalea lunata (1927-28), Antechinomys laniger (1927-28), Bettongia lesueur (1928), Dasycercus cristicauda (1928), Bettongia penicillata (1938), Perameles bougainville (1938), Macrotis lagotis (1938), Dasyurus geoffroii (1938) and Leporillus conditor (1938) (Brooker 1977; Boscacci et al. 1…	1927	1928	Nullarbor	Nullarbor	Region		Regional polygon	127.6237617	-30.91428508	Cats	1890	1870	Cats	37	58
pop_152	Onychogalea lunata	Globally extinct	Region	Confirmed	Abbott I. 2001. The Bilby Macrotis lagotis (Marsupialia: Peramelidae) in south-western Australia: original range limits, subsequent decline, and presumed regional extinction. RECORDS-WESTERN AUSTRALIAN MUSEUM 20:271-306.	""The apparent persistence of the Bilby in southwestern Australia for nearly 50 years after the last specimen was collected has an interesting implication for 11 other mammal species that were last collected in south-western Australia last century or early in the 1900s. These species, with their last year of collection and the collector, are: Notomys longicaudatus, N. macrotis, Pseudomys fieldi, …	1908	1908	South-west Australia	Perth	Region		Regional polygon	118.8295276	-31.83094646	Cats	1890	1830	Cats	18	78
pop_153	Perameles bougainville	Extinct from mainland	State	Confirmed	Lunney, D., 2001. Causes of the extinction of native mammals of the Western Division of New South Wales: an ecological interpretation of the nineteenth century historical record. The Rangeland Journal, 23(1), pp.44-70.	Table 1	1857	1857	Western Division, NSW	Wilcannia	Region		Regional polygon	143.9853199	-31.43073893	Cats	1880	1830	Cats	-23	27
pop_154	Perameles bougainville	Extinct from mainland	Region	Confirmed	Abbott, I., Peacock, D. and Short, J., 2014. The new guard: the arrival and impacts of cats and foxes. Carnivores of Australia: past, present and future, pp.69-104.	""The year of last known record in the Nullarbor region is shown in parentheses: Isoodon auratus (1922), Onychogalea lunata (1927-28), Antechinomys laniger (1927-28), Bettongia lesueur (1928), Dasycercus cristicauda (1928), Bettongia penicillata (1938), Perameles bougainville (1938), Macrotis lagotis (1938), Dasyurus geoffroii (1938) and Leporillus conditor (1938) (Brooker 1977; Boscacci et al. 1…	1938	1938	Nullarbor	Nullarbor	Region		Regional polygon	127.6237617	-30.91428508	Cats	1890	1870	Cats	48	68
pop_155	Perameles bougainville	Extinct from mainland	Region	Confirmed	Abbott I. 2001. The Bilby Macrotis lagotis (Marsupialia: Peramelidae) in south-western Australia: original range limits, subsequent decline, and presumed regional extinction. RECORDS-WESTERN AUSTRALIAN MUSEUM 20:271-306.	""The apparent persistence of the Bilby in southwestern Australia for nearly 50 years after the last specimen was collected has an interesting implication for 11 other mammal species that were last collected in south-western Australia last century or early in the 1900s. These species, with their last year of collection and the collector, are: Notomys longicaudatus, N. macrotis, Pseudomys fieldi, …	1906	1906	South-west Australia	Perth	Region		Regional polygon	118.8295276	-31.83094646	Cats	1890	1830	Cats	16	76
pop_156	Perameles bougainville	Extinct from mainland	Mainland	Confirmed	Short J. 2016. Predation by feral cats key to the failure of a long-term reintroduction of the western barred bandicoot (Perameles bougainville). Wildlife Research 43:38-50.	""The last specimens recorded on mainland Australia were in the late 1920s and early 1930s (Rawlinna in Western Australia in 1929 and in north-west South Australia in 1931: Copley et al. 1989; Friend 1990b).""	1929	1929	Rawlinna, Western Australia	Rawlinna, Western Australia	Place		10000 m	125.3318783	-31.0090209	Cats	1890	1880	Cats	39	49
pop_157	Perameles bougainville	Extinct from mainland	Mainland	Confirmed	Short J. 2016. Predation by feral cats key to the failure of a long-term reintroduction of the western barred bandicoot (Perameles bougainville). Wildlife Research 43:38-50.	""The last specimens recorded on mainland Australia were in the late 1920s and early 1930s (Rawlinna in Western Australia in 1929 and in north-west South Australia in 1931: Copley et al. 1989; Friend 1990b).""	1931	1931	North-west South Australia	Watarru	Region		Regional polygon	130.7464398	-27.24032	Cats	1890	1870	Cats	41	61
pop_158	Perameles eremiana	Globally extinct	Global	Confirmed	IUCN 2023	""The Desert Bandicoot is listed as Extinct because the most recent specimen, from Well 33 on the Canning Stock Route, was collected in 1943 (Gordon 2008). Western desert Aboriginal people recalled that it disappeared between 1940 and 1960, with some people reporting that they had eaten it near Lake Mackay as recently as the late 1960s (Burbidge et al. 1988).""	1943	1943	Well 33, Canning Stock Route	Well 33, Canning Stock Route	Place		10000 m	124.8164069	-22.38298822	Cats	1890	1880	Cats	53	63
pop_159	Perameles eremiana	Globally extinct	Global	Unconfirmed	IUCN 2023	""The Desert Bandicoot is listed as Extinct because the most recent specimen, from Well 33 on the Canning Stock Route, was collected in 1943 (Gordon 2008). Western desert Aboriginal people recalled that it disappeared between 1940 and 1960, with some people reporting that they had eaten it near Lake Mackay as recently as the late 1960s (Burbidge et al. 1988).""	1940	1969	Lake Mackay	Lake Mackay	Place		10000 m	129.7499865	-22.01669321	Cats	1890	1880	Cats	50	89
pop_160	Perameles gunnii	Extinct from mainland	Mainland	Confirmed	Hill, R., Watson, M. and Winnard, A., 2010. National Recovery Plant for the Eastern Barred Bandicoot (mainland) Perameles Gunnii Unnamed Subspecies. Melbourne, Vic: Department of Sustainability and Environment.	The last remaining wild population of the mainland Eastern Barred Bandicoot occurred in and around the city of Hamilton in south-western Victoria. The last confirmed sighting was in 2002; this population is now considered extinct.	2002	2002	Hamilton, Victoria	Hamilton, Victoria	Place		10000 m	142.0216702	-37.74203362	Cats	1840	1830	Cats	162	172
pop_161	Phascogale calura	Extant	State	Confirmed	Lunney, D., 2001. Causes of the extinction of native mammals of the Western Division of New South Wales: an ecological interpretation of the nineteenth century historical record. The Rangeland Journal, 23(1), pp.44-70.	Table 1	1857	1857	Western Division, NSW	Wilcannia	Region		Regional polygon	143.9853199	-31.43073893	Cats	1880	1830	Cats	-23	27
pop_162	Phascogale calura	Extant	State	Confirmed	Abbott, I., Peacock, D. and Short, J., 2014. The new guard: the arrival and impacts of cats and foxes. Carnivores of Australia: past, present and future, pp.69-104.	""Canning Stock Route, Great Sandy Desert, Western Australia 1930-31: ""Lipfert collected 14 species of native mammal (Abbott 2013): Dasyurus geoffroii (well 46), Dasycercus cristicauda/blythi (wells 26-29, 31, 33-36, 41-47, 49), Phascogalec alura( well 44), Notoryctesc aurinus (well 43), Antechinomys laniger (Sturt Creek), Sminthopsis hirtipes (well 29), S. youngsoni (wells 24, 26), Isoodon aura…	1930	1931	Well 44, Canning Stock Route WA	Well 44, Canning Stock Route WA	Place		10000 m	126.1500837	-21.01365552	Cats	1890	1880	Cats	40	51
pop_163	Potorous platyops	Globally extinct	Global	Confirmed	Abbott I. 2001. The Bilby Macrotis lagotis (Marsupialia: Peramelidae) in south-western Australia: original range limits, subsequent decline, and presumed regional extinction. RECORDS-WESTERN AUSTRALIAN MUSEUM 20:271-306.	""The apparent persistence of the Bilby in southwestern Australia for nearly 50 years after the last specimen was collected has an interesting implication for 11 other mammal species that were last collected in south-western Australia last century or early in the 1900s. These species, with their last year of collection and the collector, are: Notomys longicaudatus, N. macrotis, Pseudomys fieldi, …	1875	1875	South-west Australia	Perth	Region		Regional polygon	118.8295276	-31.83094646	Cats	1890	1830	Cats	-15	45
pop_164	Potorous platyops	Globally extinct	Global	Confirmed	Abbott, I., Peacock, D. and Short, J., 2014. The new guard: the arrival and impacts of cats and foxes. Carnivores of Australia: past, present and future, pp.69-104.	""Further, the species > 350 g that had no post-1860 record were all species known or suspected to be susceptible to predation by feral cats. These were Potorous platyops and Lagorchestes hirsutus in Western Australia, and Onychogalea lunata, Dasyurus geoffroii and Isoodon auratus in western New South Wales.	1860	1860	Western Australia	Western Australia	State		Regional polygon	122.2867347	-25.33596911	Cats	1890	1830	Cats	-30	30
pop_165	Pseudomys auritus	Globally extinct	Global	Confirmed	IUCN 2023	""Pseudomys auritus is listed as Extinct as it is only described from specimens collected in the 1800s and it has not been seen or collected since...The Long-eared Mouse was previously distributed from Kangaroo Island and the Coorong through south-eastern South Australia to the basalt plains of south-western Victoria (Medlin 2008).""	1800	1899	Coorong through south-eastern SA to south-western Victoria	Port Macdonnell	Region		Regional polygon	141.0398014	-37.34340802	Cats	1860	1830	Cats	-60	69
pop_166	Pseudomys australis	Extant	State	Confirmed	Lunney, D., 2001. Causes of the extinction of native mammals of the Western Division of New South Wales: an ecological interpretation of the nineteenth century historical record. The Rangeland Journal, 23(1), pp.44-70.	Table 1 + ""subfossil remains dated post 1860 found in Mootwingee National Park (cited in Ayers et al. 1996)""	1840	1860	Mootwingee National Park, NSW	Mootwingee National Park, NSW	Region		Regional polygon	142.4892365	-30.99053051	Cats	1880	1870	Cats	-40	-10
pop_167	Pseudomys australis	Extant	State	Unconfirmed	Seebeck, J. and Menkhorst, P., 2000. Status and conservation of the rodents of Victoria. Wildlife Research, 27(4), pp.357-369.	""The post-European occurrence of Pseudomys australis in Victoria is equivocal (Williams and Menkhorst 1995b), as, indeed, is its taxonomic identity (Watts and Aslin 1981; Lee 1995). Present in Pleistocene and Holocene fossil deposits in western Victoria, no specimens from the modern era have been collected (Wakefield 1964, 1974). However, anecdotal records have been interpreted to refer to this …	1840	1849	Victoria	Victoria	State		Regional polygon	144.2788819	-36.85414477	Cats	1860	1830	Cats	-20	19
pop_168	Pseudomys australis	Extant	Region	Confirmed	Vernes, K., Elliott, T.F. and Jackson, S.M., 2021. 150 years of mammal extinction and invasion at Koonchera Dune in the Lake Eyre Basin of South Australia. Biological Invasions, 23(2), pp.593-610.	""In 1931 mammalogist Hedley Herbert Finlayson rediscovered the desert rat-kangaroo or ngudlukanta (Caloprymnus campestris) here, and also captured lesser bilby or yallara (Macrotis leucura), bilby (Macrotis lagotis), and plains mouse (Pseudomys australis). This was the last time any of these mammals were recorded at Koonchera""	1931	1931	Koonchera Dune, South Australia	Koonchera Dune, South Australia	Place		10000 m	139.5400119	-26.77003491	Cats	1880	1870	Cats	51	61
pop_169	Pseudomys bolami	Least Concern	State	Confirmed	Seebeck, J. and Menkhorst, P., 2000. Status and conservation of the rodents of Victoria. Wildlife Research, 27(4), pp.357-369.	""Bolam’s mouse was collected in Victoria only by the Blandowski Expedition in 1856–57 (Krefft 1866; Wakefield 1966a). Widespread and common in the ‘Murray scrub’ at that time, there is a slight possibility that the species still exists in the chenopod shrublands and grassy woodlands of the lower Murray River flood plain (Menkhorst and Williams 1995), but it was not found during extensive fauna s…	1856	1857	North-west Victoria	Murray-Sunset National Park	Region		Regional polygon	142.0567641	-35.2074049	Cats	1860	1840	Cats	-4	17
pop_172	Pseudomys fieldi	Extinct from mainland	State	Confirmed	Lunney, D., 2001. Causes of the extinction of native mammals of the Western Division of New South Wales: an ecological interpretation of the nineteenth century historical record. The Rangeland Journal, 23(1), pp.44-70.	Table 1	1857	1857	Western Division, NSW	Wilcannia	Region		Regional polygon	143.9853199	-31.43073893	Cats	1880	1830	Cats	-23	27
pop_173	Pseudomys fieldi	Extinct from mainland	State	Confirmed	Cole, J.R. and Woinarski, J.C.Z., 2000. Rodents of the arid Northern Territory: conservation status and distribution. Wildlife Research, 27(4), pp.437-449.	""This species was named from a single, damaged specfimen from the Alice Springs region collected in 1895 (Parker 1973)""	1895	1895	Alice Springs region, NT	Alice Springs	Region		Regional polygon	133.9038493	-23.66217884	Cats	1880	1870	Cats	15	25
pop_174	Pseudomys fieldi	Extinct from mainland	Region	Confirmed	Abbott I. 2001. The Bilby Macrotis lagotis (Marsupialia: Peramelidae) in south-western Australia: original range limits, subsequent decline, and presumed regional extinction. RECORDS-WESTERN AUSTRALIAN MUSEUM 20:271-306.	""The apparent persistence of the Bilby in southwestern Australia for nearly 50 years after the last specimen was collected has an interesting implication for 11 other mammal species that were last collected in south-western Australia last century or early in the 1900s. These species, with their last year of collection and the collector, are: Notomys longicaudatus, N. macrotis, Pseudomys fieldi, …	1840	1849	South-west Australia	Perth	Region		Regional polygon	118.8295276	-31.83094646	Cats	1890	1830	Cats	-50	19
pop_170	Pseudomys glaucus	Globally extinct	Global	Confirmed	IUCN 2023	""The Blue-grey Mouse is listed as Extinct because it is known only from three specimens: two collected before 1892, when they were presented to the Natural History Museum, London, and one accessed by the Australian Museum, Sydney, in 1956; surveys have failed to locate it...The last specimen was presented to Australian Museum, Sydney, in 1956, but was probably collected well before that.""	1891	1956	SE QLD and NE NSW	Gold Coast	Region		Regional polygon	152.7375422	-28.24218626	Cats	1850	1830	Cats	41	126
pop_171	Pseudomys glaucus	Globally extinct	Global	Confirmed	Lavery, T.H., Dickman, C.R. and Lindenmayer, D.B., 2022. A most enigmatic mouse: additional information on collection of blue-grey mouse (Pseudomys glaucus Thomas 1910) from New South Wales in 1956. Australian Mammalogy, 44(3), pp.371-379.	""Among the list of extinct species is the blue-grey mouse (Pseudomys glaucus), a rodent known from just three specimens (two from southern Queensland and one from northern New South Wales)... No additional information could be found on two specimens from southern Queensland sent to the Natural History Museum, London. However, we recorded a first-hand account of how the northern New South Wales s…	1956	1956	Between Burren and Walgett, northern NSW	Burren, NSW	Place		10000 m	148.9662135	-30.10239372	Cats	1850	1830	Cats	106	126
pop_175	Rattus tunneyi	Least Concern	Region	Confirmed	Abbott I. 2001. The Bilby Macrotis lagotis (Marsupialia: Peramelidae) in south-western Australia: original range limits, subsequent decline, and presumed regional extinction. RECORDS-WESTERN AUSTRALIAN MUSEUM 20:271-306.	""The apparent persistence of the Bilby in southwestern Australia for nearly 50 years after the last specimen was collected has an interesting implication for 11 other mammal species that were last collected in south-western Australia last century or early in the 1900s. These species, with their last year of collection and the collector, are: Notomys longicaudatus, N. macrotis, Pseudomys fieldi, …	1840	1849	South-west Australia	Perth	Region		Regional polygon	118.8295276	-31.83094646	Cats	1890	1830	Cats	-50	19
pop_176	Trichosurus vulpecula	Least Concern	Region	Confirmed	Abbott, I., 2012. Original distribution of Trichosurus vulpecula (Marsupialia: Phalangeridae) in Western Australia, with particular reference to occurrence outside the southwest. Journal of the Royal Society of Western Australia, 95(2), p.83.	Kerle & How (2008) showed T. vulpecula as present on the Nullarbor Plain as recent subfossil material, evidently based on the accounts of Lundelius (1963) and Baynes (1987). No post-European settlement records of this species were found actually in the Western Australia sector of the Nullarbor Plain, only to the north and south. However, there is a sight record from the South Australian sector of…	1787	1787	Nullarbor, WA	Nullarbor, WA	Region		Regional polygon	126.5067283	-30.87935425	Cats	1890	1870	Cats	-103	-83
pop_177	Trichosurus vulpecula	Least Concern	Region	Confirmed	Abbott, I., 2012. Original distribution of Trichosurus vulpecula (Marsupialia: Phalangeridae) in Western Australia, with particular reference to occurrence outside the southwest. Journal of the Royal Society of Western Australia, 95(2), p.83.	Local extinction caused by ‘some eruptive skin disease’ in 1881–1882 of T. vulpecula along the Darling River, in the district between Broken Hill and Wilcannia, and in 1884–1885 along the Barwon River, New South Wales, has also been placed on record (Royal Commission 1890 pp. 41, 84, 96; The Western Mail 8.9.1900 p. 5).	1881	1882	Darling River, between Broken Hill and Wilcannia, NSW	Little Topar	Place		10000 m	142.3160121	-31.75973875	Cats	1880	1870	Cats	1	12
pop_178	Trichosurus vulpecula	Least Concern	Region	Confirmed	Abbott, I., 2012. Original distribution of Trichosurus vulpecula (Marsupialia: Phalangeridae) in Western Australia, with particular reference to occurrence outside the southwest. Journal of the Royal Society of Western Australia, 95(2), p.83.	Local extinction caused by ‘some eruptive skin disease’ in 1881–1882 of T. vulpecula along the Darling River, in the district between Broken Hill and Wilcannia, and in 1884–1885 along the Barwon River, New South Wales, has also been placed on record (Royal Commission 1890 pp. 41, 84, 96; The Western Mail 8.9.1900 p. 5).	1884	1885	Barwon River, NSW	Bourke	Region		Regional polygon	147.8608308	-29.78920773	Cats	1860	1840	Cats	24	45
pop_179	Trichosurus vulpecula	Least Concern	Region	Confirmed	Abbott, I., Peacock, D. and Short, J., 2014. The new guard: the arrival and impacts of cats and foxes. Carnivores of Australia: past, present and future, pp.69-104.	""Canning Stock Route, Great Sandy Desert, Western Australia 1930-31: ""Lipfert collected 14 species of native mammal (Abbott 2013): Dasyurus geoffroii (well 46), Dasycercus cristicauda/blythi (wells 26-29, 31, 33-36, 41-47, 49), Phascogalec alura( well 44), Notoryctesc aurinus (well 43), Antechinomys laniger (Sturt Creek), Sminthopsis hirtipes (well 29), S. youngsoni (wells 24, 26), Isoodon aura…	1930	1931	Well 43, Canning Stock Route WA	Well 43, Canning Stock Route WA	Place		10000 m	125.9853261	-21.21249541	Cats	1890	1880	Cats	40	51
pop_180	Trichosurus vulpecula	Least Concern	Region	Confirmed	Abbott, I., 2012. Original distribution of Trichosurus vulpecula (Marsupialia: Phalangeridae) in Western Australia, with particular reference to occurrence outside the southwest. Journal of the Royal Society of Western Australia, 95(2), p.83.	""Kerle & How (2008) showed T. vulpecula as present on the Nullarbor Plain as recent subfossil material, evidently based on the accounts of Lundelius (1963) and Baynes (1987). No post-European settlement records of this species were found actually in the Western Australia sector of the Nullarbor Plain, only to the north and south. However, there is a sight record from the South Australian sector …	1903	1903	Nullarbor, SA	Nullarbor National Park	Region		Regional polygon	130.5866356	-30.96035757	Cats	1890	1870	Cats	13	33
pop_1	Antechinomys laniger	Least Concern	Region	Confirmed	Abbott, I., Peacock, D. and Short, J., 2014. The new guard: the arrival and impacts of cats and foxes. Carnivores of Australia: past, present and future, pp.69-104.	""The year of last known record in the Nullarbor region is shown in parentheses: Isoodon auratus (1922), Onychogalea lunata (1927-28), Antechinomys laniger (1927-28), Bettongia lesueur (1928), Dasycercus cristicauda (1928), Bettongia penicillata (1938), Perameles bougainville (1938), Macrotis lagotis (1938), Dasyurus geoffroii (1938) and Leporillus conditor (1938) (Brooker 1977; Boscacci et al. 1…	1927	1928	Nullarbor	Nullarbor	Region		Regional polygon	127.6237617	-30.91428508	Foxes	1920	1905	Foxes	7	23
pop_2	Antechinomys laniger	Least Concern	Region	Confirmed	Abbott, I., Peacock, D. and Short, J., 2014. The new guard: the arrival and impacts of cats and foxes. Carnivores of Australia: past, present and future, pp.69-104.	""Canning Stock Route, Great Sandy Desert, Western Australia 1930-31: ""Lipfert collected 14 species of native mammal (Abbott 2013): Dasyurus geoffroii (well 46), Dasycercus cristicauda/blythi (wells 26-29, 31, 33-36, 41-47, 49), Phascogalec alura( well 44), Notoryctesc aurinus (well 43), Antechinomys laniger (Sturt Creek), Sminthopsis hirtipes (well 29), S. youngsoni (wells 24, 26), Isoodon aura…	1930	1931	Sturt Creek, WA	Sturt Creek, WA	Place		10000 m	127.6673126	-19.5397064	Foxes	1930	1925	Foxes	0	6
pop_3	Bettongia anhydra	Globally extinct	Global	Confirmed	IUCN 2023	""The Desert Bettong is known from a single modern specimen, collected in 1933 and has not been recorded alive since then, despite extensive surveys. The date of extinction is unknown, but was possibly in the 1950s or 1960s as Woylie Bettongia penicillata and Boodie B. lesueur survived in the Tanami Desert until c. 1960 (Burbidge et al. 1988).""	1933	1933	McEwin Hills, Lake Mackay, western NT	McEwin Hills, Lake Mackay, western NT	Place		10000 m	129.7499865	-22.01669321	Foxes	1925	1920	Foxes	8	13
pop_4	Bettongia gaimardi	Extinct from mainland	Mainland	Confirmed	Short J. 1998. The extinction of rat-kangaroos (Marsupialia: Potoroidae) in New South Wales, Australia. Biological Conservation 86:365-377.	""It was last recorded in New South Wales at some time prior to 1906 (Table 1). Wakefield (1967) lists seven specimens from Victoria with receival and registration dates of 1861, 1867, 1869, 1877, and three old skullsreregistered in 1902. Hence, there is no firm evidence of the species surviving in Victoria past the 1870s.""	1870	1879	Victoria	Victoria	State		Regional polygon	144.2788819	-36.85414477	Foxes	1905	1870	Foxes	-35	9
pop_5	Bettongia gaimardi	Extinct from mainland	State	Confirmed	Short J. 1998. The extinction of rat-kangaroos (Marsupialia: Potoroidae) in New South Wales, Australia. Biological Conservation 86:365-377.	""It was last recorded in New South Wales at some time prior to 1906 (Table 1). Wakefield (1967) lists seven specimens from Victoria with receival and registration dates of 1861, 1867, 1869, 1877, and three old skullsreregistered in 1902. Hence, there is no firm evidence of the species surviving in Victoria past the 1870s.""	1905	1905	New South Wales	NSW	State		Regional polygon	147.0164814	-32.1593208	Foxes	1925	1880	Foxes	-20	25
pop_10	Bettongia lesueur	Extinct from mainland	Mainland	Confirmed	Short J. 1998. The extinction of rat-kangaroos (Marsupialia: Potoroidae) in New South Wales, Australia. Biological Conservation 86:365-377.	""Burbidge (1995) reported that its decline began in the 19th century and it had disappeared from Victoria by 1863. It was last recorded in New South Wales in 1882 (Table 1). It persisted in the south-west of Western Australia until the 1930s (Kitchener and Vicker, 1981) and perhaps in parts of central Australia until the early 1960s (Burbidge et al., 1988).""	1863	1863	Victoria	Victoria	State		Regional polygon	144.2788819	-36.85414477	Foxes	1905	1870	Foxes	-42	-7
pop_11	Bettongia lesueur	Extinct from mainland	State	Confirmed	Short J. 1998. The extinction of rat-kangaroos (Marsupialia: Potoroidae) in New South Wales, Australia. Biological Conservation 86:365-377.	""Burbidge (1995) reported that its decline began in the 19th century and it had disappeared from Victoria by 1863. It was last recorded in New South Wales in 1882 (Table 1). It persisted in the south-west of Western Australia until the 1930s (Kitchener and Vicker, 1981) and perhaps in parts of central Australia until the early 1960s (Burbidge et al., 1988).""	1882	1882	New South Wales	NSW	State		Regional polygon	147.0164814	-32.1593208	Foxes	1925	1880	Foxes	-43	2
pop_12	Bettongia lesueur	Extinct from mainland	State	Confirmed	Lunney, D., 2001. Causes of the extinction of native mammals of the Western Division of New South Wales: an ecological interpretation of the nineteenth century historical record. The Rangeland Journal, 23(1), pp.44-70.	Table 1	1892	1892	Western Division, NSW	Wilcannia	Region		Regional polygon	143.9853199	-31.43073893	Foxes	1910	1885	Foxes	-18	7
pop_13	Bettongia lesueur	Extinct from mainland	State	Confirmed	Short J. 1998. The extinction of rat-kangaroos (Marsupialia: Potoroidae) in New South Wales, Australia. Biological Conservation 86:365-377.	""Burbidge (1995) reported that its decline began in the 19th century and it had disappeared from Victoria by 1863. It was last recorded in New South Wales in 1882 (Table 1). It persisted in the south-west of Western Australia until the 1930s (Kitchener and Vicker, 1981) and perhaps in parts of central Australia until the early 1960s (Burbidge et al., 1988).""	1930	1939	South-west WA	Perth	Region		Regional polygon	116.0152449	-33.99234937	Foxes	1935	1925	Foxes	-5	14
pop_14	Bettongia lesueur	Extinct from mainland	Region	Unconfirmed	Short J. 1998. The extinction of rat-kangaroos (Marsupialia: Potoroidae) in New South Wales, Australia. Biological Conservation 86:365-377.	""Burbidge (1995) reported that its decline began in the 19th century and it had disappeared from Victoria by 1863. It was last recorded in New South Wales in 1882 (Table 1). It persisted in the south-west of Western Australia until the 1930s (Kitchener and Vicker, 1981) and perhaps in parts of central Australia until the early 1960s (Burbidge et al., 1988).""	1960	1969	Central Australia	Alice Springs	Region		Regional polygon	133.8566409	-23.62418079	Foxes	1930	1905	Foxes	30	64
pop_15	Bettongia lesueur	Extinct from mainland	State	Confirmed	Abbott I. 2001. The Bilby Macrotis lagotis (Marsupialia: Peramelidae) in south-western Australia: original range limits, subsequent decline, and presumed regional extinction. RECORDS-WESTERN AUSTRALIAN MUSEUM 20:271-306.	""The apparent persistence of the Bilby in southwestern Australia for nearly 50 years after the last specimen was collected has an interesting implication for 11 other mammal species that were last collected in south-western Australia last century or early in the 1900s. These species, with their last year of collection and the collector, are: Notomys longicaudatus, N. macrotis, Pseudomys fieldi, …	1942	1942	South-west WA	Perth	Region		Regional polygon	116.0152449	-33.99234937	Foxes	1935	1925	Foxes	7	17
pop_6	Bettongia lesueur	Extinct from mainland	Region	Confirmed	Abbott, I., Peacock, D. and Short, J., 2014. The new guard: the arrival and impacts of cats and foxes. Carnivores of Australia: past, present and future, pp.69-104.	""The year of last known record in the Nullarbor region is shown in parentheses: Isoodon auratus (1922), Onychogalea lunata (1927-28), Antechinomys laniger (1927-28), Bettongia lesueur (1928), Dasycercus cristicauda (1928), Bettongia penicillata (1938), Perameles bougainville (1938), Macrotis lagotis (1938), Dasyurus geoffroii (1938) and Leporillus conditor (1938) (Brooker 1977; Boscacci et al. 1…	1928	1928	Nullarbor	Nullarbor	Region		Regional polygon	127.6237617	-30.91428508	Foxes	1920	1905	Foxes	8	23
pop_7	Bettongia lesueur	Extinct from mainland	State	Confirmed	Van Dyck, S., 2005. Queensland's burrowing bettongs… where old news is gut news. Australian Zoologist, 33(1), pp.60-68.	""New evidence linking 11 old unregistered Queensland Museum study skins to 13 incorrectly identified skulls, and archival correspondence relating to an 1885 collection trip, made by museum collector Kendall Broadbent to Charleville, confirms that Burrowing Bettongs were once a part of Queensland’s marsupial fauna.While old burrows attributable to B. lesueur are not uncommon in south-western Quee…	1885	1885	Charleville, QLD	Charleville, QLD	Place		10000 m	146.239842	-26.40129655	Foxes	1910	1905	Foxes	-25	-20
pop_8	Bettongia lesueur	Extinct from mainland	State	Unconfirmed	Van Dyck, S., 2005. Queensland's burrowing bettongs… where old news is gut news. Australian Zoologist, 33(1), pp.60-68.	""New evidence linking 11 old unregistered Queensland Museum study skins to 13 incorrectly identified skulls, and archival correspondence relating to an 1885 collection trip, made by museum collector Kendall Broadbent to Charleville, confirms that Burrowing Bettongs were once a part of Queensland’s marsupial fauna.While old burrows attributable to B. lesueur are not uncommon in south-western Quee…	1990	1999	South-west QLD	Eromanga	Region		Regional polygon	145.3549303	-27.18714219	Foxes	1915	1900	Foxes	75	99
pop_9	Bettongia lesueur	Extinct from mainland	Extinct from mainland	Confirmed	Copley, P., 1999. Natural histories of Australia’s stick-nest rats, genus Leporillus (Rodentia: Muridae). Wildlife Research, 26(4), pp.513-539.	""Murray-Darling region: At the time of the Blandowski expedition to north-western Victoria and south-western New South Wales in 1856-57, Krefft (1866) noted that four mammal species were already rare or extinct on the southern side of the Murray River, while still present in some numbers on the northern side where European settlement was slower. These four species were Bettongia lesueur, Chaerop…	1856	1857	Murray-Darling region	Murray River Council	Region		Regional polygon	141.9953419	-34.55961616	Foxes	1905	1880	Foxes	-49	-23
pop_16	Bettongia penicillata	Extant	State	Confirmed	Short J. 1998. The extinction of rat-kangaroos (Marsupialia: Potoroidae) in New South Wales, Australia. Biological Conservation 86:365-377.	""Gould (1863) found B. penicillata to be very abundant on the Liverpool Plains, and on the banks of the Namoi River from its source to its junction with the Gwydir in 1839±1840 (the North-western Slopes of Fig. 1). Kret obtained specimens along the Murray River to the west of Euston in 1857 (Wakefield, 1967). Jones (1924) believed the species to be extinct in South Australia at the time of his …	1857	1857	Murray River, west of Euston	Euston	Region		Regional polygon	142.3121091	-34.36089775	Foxes	1895	1890	Foxes	-38	-33
pop_17	Bettongia penicillata	Extant	Region	Unconfirmed	Short J. 1998. The extinction of rat-kangaroos (Marsupialia: Potoroidae) in New South Wales, Australia. Biological Conservation 86:365-377.	""It apparently persisted in the Great Sandy and Tanami Deserts in northwestern Australia until the early 1960s (Burbidge et al., 1988).""	1960	1964	Great Sandy and Tanami Deserts	Tanami Desert	Region		Regional polygon	128.4184077	-21.33723032	Foxes	1935	1910	Foxes	25	54
pop_18	Bettongia penicillata	Extant	State	Confirmed	Lunney, D., 2001. Causes of the extinction of native mammals of the Western Division of New South Wales: an ecological interpretation of the nineteenth century historical record. The Rangeland Journal, 23(1), pp.44-70.	Table 1 + ""Dates in Sim (Appendix I ) for Bettongia to ca 1900 at Goodooga""	1882	1882	Goodooga, NSW	Goodooga, NSW	Place		10000 m	147.451099	-29.11499595	Foxes	1905	1900	Foxes	-23	-18
pop_19	Bettongia penicillata	Extant	Region	Confirmed	Abbott, I., Peacock, D. and Short, J., 2014. The new guard: the arrival and impacts of cats and foxes. Carnivores of Australia: past, present and future, pp.69-104.	""The year of last known record in the Nullarbor region is shown in parentheses: Isoodon auratus (1922), Onychogalea lunata (1927-28), Antechinomys laniger (1927-28), Bettongia lesueur (1928), Dasycercus cristicauda (1928), Bettongia penicillata (1938), Perameles bougainville (1938), Macrotis lagotis (1938), Dasyurus geoffroii (1938) and Leporillus conditor (1938) (Brooker 1977; Boscacci et al. 1…	1938	1938	Nullarbor	Nullarbor	Region		Regional polygon	127.6237617	-30.91428508	Foxes	1920	1905	Foxes	18	33
pop_21	Caloprymnus campestris	Globally extinct	Global	Confirmed	IUCN 2023	""The last confirmed record of the species came in 1935 from near Ooroowilanie, east of Lake Eyre. There have been unconfirmed sightings in South Australia and Queensland between 1957 and 2011 (Carr and Robinson 1997; Robinson and Forrest 2013)."" (unconfirmed records excluded due to nonspecific information)	1935	1935	Ooroowilanie, east of Lake Eyre	Ooroowilanie Reservoir	Place		10000 m	138.6691152	-28.2546252	Foxes	1910	1905	Foxes	25	30
pop_22	Caloprymnus campestris	Globally extinct	Global	Confirmed	Vernes, K., Elliott, T.F. and Jackson, S.M., 2021. 150 years of mammal extinction and invasion at Koonchera Dune in the Lake Eyre Basin of South Australia. Biological Invasions, 23(2), pp.593-610.	""In 1931 mammalogist Hedley Herbert Finlayson rediscovered the desert rat-kangaroo or ngudlukanta (Caloprymnus campestris) here, and also captured lesser bilby or yallara (Macrotis leucura), bilby (Macrotis lagotis), and plains mouse (Pseudomys australis). This was the last time any of these mammals were recorded at Koonchera""	1931	1931	Koonchera Dune, South Australia	Koonchera Dune, South Australia	Place		10000 m	139.5400119	-26.77003491	Foxes	1910	1905	Foxes	21	26
pop_23	Chaeropus ecaudatus	Globally extinct	Globally extinct	Confirmed	Copley, P., 1999. Natural histories of Australia’s stick-nest rats, genus Leporillus (Rodentia: Muridae). Wildlife Research, 26(4), pp.513-539.	""Murray-Darling region: At the time of the Blandowski expedition to north-western Victoria and south-western New South Wales in 1856-57, Krefft (1866) noted that four mammal species were already rare or extinct on the southern side of the Murray River, while still present in some numbers on the northern side where European settlement was slower. These four species were Bettongia lesueur, Chaerop…	1856	1857	Murray-Darling region	Murray River Council	Region		Regional polygon	141.9953419	-34.55961616	Foxes	1905	1880	Foxes	-49	-23
pop_24	Chaeropus ecaudatus	Globally extinct	Global	Confirmed	IUCN 2023	""Listed as Extinct because the last reliably-dated specimen was collected near Alice Springs in 1901 (Johnson and Burbidge 2008). Pintupi people, however, recall it surviving in the northern Gibson Desert until the 1950s (Burbidge et al. 1988).""	1901	1901	Alice Springs, NT	Alice Springs	Place		10000 m	133.880723	-23.69798895	Foxes	1920	1915	Foxes	-19	-14
pop_25	Chaeropus ecaudatus	Globally extinct	Global	Unconfirmed	IUCN 2023	""Listed as Extinct because the last reliably-dated specimen was collected near Alice Springs in 1901 (Johnson and Burbidge 2008). Pintupi people, however, recall it surviving in the northern Gibson Desert until the 1950s (Burbidge et al. 1988).""	1950	1959	Northern Gibson Desert	Gibson Desert	Region		Regional polygon	126.2342851	-23.8170034	Foxes	1930	1920	Foxes	20	39
pop_26	Chaeropus ecaudatus	Globally extinct	State	Confirmed	Lunney, D., 2001. Causes of the extinction of native mammals of the Western Division of New South Wales: an ecological interpretation of the nineteenth century historical record. The Rangeland Journal, 23(1), pp.44-70.	Table 1	1880	1880	Western Division, NSW	Wilcannia	Region		Regional polygon	143.9853199	-31.43073893	Foxes	1910	1885	Foxes	-30	-5
pop_27	Chaeropus ecaudatus	Globally extinct	Region	Confirmed	Abbott, I., Peacock, D. and Short, J., 2014. The new guard: the arrival and impacts of cats and foxes. Carnivores of Australia: past, present and future, pp.69-104.	Hobbs et al. (1993) report an observation of Chaeropus ecaudatus at Yorkrakine Rock in the central wheat belt in the 1890s, some 60 years after the last museum record (see also an 1898 record from nearby Youndegin: Abbott 2008b).	1898	1898	Youndegin, WA	Youndegin, WA	Place		10000 m	117.2939669	-31.79940556	Foxes	1930	1925	Foxes	-32	-27
pop_28	Chaeropus ecaudatus	Globally extinct	Region	Confirmed	Abbott I. 2001. The Bilby Macrotis lagotis (Marsupialia: Peramelidae) in south-western Australia: original range limits, subsequent decline, and presumed regional extinction. RECORDS-WESTERN AUSTRALIAN MUSEUM 20:271-306.	""The apparent persistence of the Bilby in southwestern Australia for nearly 50 years after the last specimen was collected has an interesting implication for 11 other mammal species that were last collected in south-western Australia last century or early in the 1900s. These species, with their last year of collection and the collector, are: Notomys longicaudatus, N. macrotis, Pseudomys fieldi, …	1840	1849	South-west Australia	Perth	Region		Regional polygon	118.8295276	-31.83094646	Foxes	1935	1910	Foxes	-95	-61
pop_33	Dasycercus cristicauda	Extant	State	Confirmed	Lunney, D., 2001. Causes of the extinction of native mammals of the Western Division of New South Wales: an ecological interpretation of the nineteenth century historical record. The Rangeland Journal, 23(1), pp.44-70.	Table 1	1899	1899	Western Division, NSW	Wilcannia	Region		Regional polygon	143.9853199	-31.43073893	Foxes	1910	1885	Foxes	-11	14
pop_34	Dasycercus cristicauda	Extant	Region	Confirmed	Abbott, I., Peacock, D. and Short, J., 2014. The new guard: the arrival and impacts of cats and foxes. Carnivores of Australia: past, present and future, pp.69-104.	""The year of last known record in the Nullarbor region is shown in parentheses: Isoodon auratus (1922), Onychogalea lunata (1927-28), Antechinomys laniger (1927-28), Bettongia lesueur (1928), Dasycercus cristicauda (1928), Bettongia penicillata (1938), Perameles bougainville (1938), Macrotis lagotis (1938), Dasyurus geoffroii (1938) and Leporillus conditor (1938) (Brooker 1977; Boscacci et al. 1…	1928	1928	Nullarbor	Nullarbor	Region		Regional polygon	127.6237617	-30.91428508	Foxes	1920	1905	Foxes	8	23
pop_35	Dasyurus geoffroii	Extant	State	Confirmed	Lunney, D., 2001. Causes of the extinction of native mammals of the Western Division of New South Wales: an ecological interpretation of the nineteenth century historical record. The Rangeland Journal, 23(1), pp.44-70.	Table 1	1857	1857	Western Division, NSW	Wilcannia	Region		Regional polygon	143.9853199	-31.43073893	Foxes	1910	1885	Foxes	-53	-28
pop_36	Dasyurus geoffroii	Extant	State	Confirmed	Abbott, I., Peacock, D. and Short, J., 2014. The new guard: the arrival and impacts of cats and foxes. Carnivores of Australia: past, present and future, pp.69-104.	""Further, the species > 350 g that had no post-1860 record were all species known or suspected to be susceptible to predation by feral cats. These were Potorous platyops and Lagorchestes hirsutus in Western Australia, and Onychogalea lunata, Dasyurus geoffroii and Isoodon auratus in western New South Wales.	1860	1860	Western NSW	Wilcannia	Region		Regional polygon	143.9606272	-32.05107664	Foxes	1910	1880	Foxes	-50	-20
pop_37	Dasyurus geoffroii	Extant	Region	Confirmed	Abbott, I., Peacock, D. and Short, J., 2014. The new guard: the arrival and impacts of cats and foxes. Carnivores of Australia: past, present and future, pp.69-104.	""After the report of D. geoffroii at Port Lincoln, near the southern tip of Eyre Peninsula, in 1841 (Harvey 1841), the only other known record of their presence is in 1910, likely within c.40km of Port Lincoln (Hall 1910)… 10-20 years after their apparent loss in the rugged Flinders Ranges""	1910	1910	Port Lincoln, South Australia	Port Lincoln, South Australia	Place		10000 m	135.8596887	-34.72260202	Foxes	1905	1900	Foxes	5	10
pop_38	Dasyurus geoffroii	Extant	Region	Confirmed	Abbott, I., Peacock, D. and Short, J., 2014. The new guard: the arrival and impacts of cats and foxes. Carnivores of Australia: past, present and future, pp.69-104.	""After the report of D. geoffroii at Port Lincoln, near the southern tip of Eyre Peninsula, in 1841 (Harvey 1841), the only other known record of their presence is in 1910, likely within c.40km of Port Lincoln (Hall 1910)… 10-20 years after their apparent loss in the rugged Flinders Ranges""	1890	1900	Flinders Ranges, SA	Flinders Ranges	Region		Regional polygon	138.8709532	-31.00787348	Foxes	1910	1900	Foxes	-20	0
pop_39	Dasyurus geoffroii	Extant	Region	Confirmed	Abbott, I., Peacock, D. and Short, J., 2014. The new guard: the arrival and impacts of cats and foxes. Carnivores of Australia: past, present and future, pp.69-104.	""The year of last known record in the Nullarbor region is shown in parentheses: Isoodon auratus (1922), Onychogalea lunata (1927-28), Antechinomys laniger (1927-28), Bettongia lesueur (1928), Dasycercus cristicauda (1928), Bettongia penicillata (1938), Perameles bougainville (1938), Macrotis lagotis (1938), Dasyurus geoffroii (1938) and Leporillus conditor (1938) (Brooker 1977; Boscacci et al. 1…	1938	1938	Nullarbor	Nullarbor	Region		Regional polygon	127.6237617	-30.91428508	Foxes	1920	1905	Foxes	18	33
pop_40	Dasyurus geoffroii	Extant	Region	Confirmed	Abbott, I., Peacock, D. and Short, J., 2014. The new guard: the arrival and impacts of cats and foxes. Carnivores of Australia: past, present and future, pp.69-104.	""Canning Stock Route, Great Sandy Desert, Western Australia 1930-31: ""Lipfert collected 14 species of native mammal (Abbott 2013): Dasyurus geoffroii (well 46), Dasycercus cristicauda/blythi (wells 26-29, 31, 33-36, 41-47, 49), Phascogalec alura( well 44), Notoryctesc aurinus (well 43), Antechinomys laniger (Sturt Creek), Sminthopsis hirtipes (well 29), S. youngsoni (wells 24, 26), Isoodon aura…	1930	1931	Well 46, Canning Stock Route WA	Well 46, Canning Stock Route WA	Place		10000 m	126.2869989	-20.64099927	Foxes	1930	1925	Foxes	0	6
pop_41	Dasyurus viverrinus	Extinct from mainland	Mainland	Confirmed	Hope, B., Soderquist, T. and Eldridge, M.D., 2019. Eastern quoll (Dasyurus viverrinus Shaw, 1800): a review of recent sightings on mainland Australia. Australian mammalogy, 42(2), pp.144-151.	""The species declined rapidly during the mid to late 1800s in parts of south-east Australia and in the early 1900s around Bega (New South Wales). The last definite live individual was recorded at Vaucluse, NSW in 1963.""	1963	1963	Vaucluse, NSW	Vaucluse, NSW	Place		10000 m	151.2735953	-33.85939915	Foxes	1915	1905	Foxes	48	58
pop_42	Dasyurus viverrinus	Extinct from mainland	Mainland	Confirmed	Frankham, G.J., Thompson, S., Ingleby, S., Soderquist, T. and Eldridge, M.D., 2016. Does the ‘extinct’eastern quoll (Dasyurus viverrinus) persist in Barrington Tops, New South Wales?. Australian Mammalogy, 39(2), pp.243-247.; Hope, B., Soderquist, T. and Eldridge, M.D., 2019. Eastern quoll (Dasyurus viverrinus Shaw, 1800): a review of recent sightings on mainland Australia. Australian mammalogy, …	""The recent emergence of a specimen from Barrington Tops, NSW, in 1989""	1989	1989	Barrington Tops, NSW	Barrington Tops, New South Wales	Place		10000 m	151.517185	-31.85342845	Foxes	1910	1905	Foxes	79	84
pop_43	Dasyurus viverrinus	Extinct from mainland	Mainland	Unconfirmed	Hope, B., Soderquist, T. and Eldridge, M.D., 2019. Eastern quoll (Dasyurus viverrinus Shaw, 1800): a review of recent sightings on mainland Australia. Australian mammalogy, 42(2), pp.144-151.	Here we document numerous post-1963 records, the most noteworthy including: a photograph of an eastern quoll (reported to be taken in 2013 in the Nungatta area of NSW), records from Wollemi National Park (2002 and 2006) and multiple observations from the 1990s from around Barrington Tops and Carrai. There has been insufficient recent mammal survey effort to definitively support these public repor…	2013	2013	Nungatta, NSW	Nungatta, NSW	Place		10000 m	149.4096345	-37.20261546	Foxes	1895	1890	Foxes	118	123
pop_44	Dasyurus viverrinus	Extinct from mainland	Mainland	Unconfirmed	Hope, B., Soderquist, T. and Eldridge, M.D., 2019. Eastern quoll (Dasyurus viverrinus Shaw, 1800): a review of recent sightings on mainland Australia. Australian mammalogy, 42(2), pp.144-151.	Here we document numerous post-1963 records, the most noteworthy including: a photograph of an eastern quoll (reported to be taken in 2013 in the Nungatta area of NSW), records from Wollemi National Park (2002 and 2006) and multiple observations from the 1990s from around Barrington Tops and Carrai. There has been insufficient recent mammal survey effort to definitively support these public repor…	2002	2006	Wollemi National Park, NSW	Wollemi National Park, NSW	Region		Regional polygon	150.4801205	-32.88704064	Foxes	1915	1890	Foxes	87	116
pop_45	Dasyurus viverrinus	Extinct from mainland	Mainland	Unconfirmed	Hope, B., Soderquist, T. and Eldridge, M.D., 2019. Eastern quoll (Dasyurus viverrinus Shaw, 1800): a review of recent sightings on mainland Australia. Australian mammalogy, 42(2), pp.144-151.	Here we document numerous post-1963 records, the most noteworthy including: a photograph of an eastern quoll (reported to be taken in 2013 in the Nungatta area of NSW), records from Wollemi National Park (2002 and 2006) and multiple observations from the 1990s from around Barrington Tops and Carrai. There has been insufficient recent mammal survey effort to definitively support these public repor…	1990	1999	Barrington Tops and Carrai, NSW	Barrington Tops, New South Wales	Place		10000 m	151.517185	-31.85342845	Foxes	1910	1905	Foxes	80	94
pop_46	Isoodon auratus	Extant	State	Confirmed	Lunney, D., 2001. Causes of the extinction of native mammals of the Western Division of New South Wales: an ecological interpretation of the nineteenth century historical record. The Rangeland Journal, 23(1), pp.44-70.	Table 1	1857	1857	Western Division, NSW	Wilcannia	Region		Regional polygon	143.9853199	-31.43073893	Foxes	1910	1885	Foxes	-53	-28
pop_47	Isoodon auratus	Extant	State	Confirmed	Abbott, I., Peacock, D. and Short, J., 2014. The new guard: the arrival and impacts of cats and foxes. Carnivores of Australia: past, present and future, pp.69-104.	""Further, the species > 350 g that had no post-1860 record were all species known or suspected to be susceptible to predation by feral cats. These were Potorous platyops and Lagorchestes hirsutus in Western Australia, and Onychogalea lunata, Dasyurus geoffroii and Isoodon auratus in western New South Wales.	1860	1860	Western NSW	Wilcannia	Region		Regional polygon	143.9606272	-32.05107664	Foxes	1910	1880	Foxes	-50	-20
pop_48	Isoodon auratus	Extant	Region	Confirmed	Abbott, I., Peacock, D. and Short, J., 2014. The new guard: the arrival and impacts of cats and foxes. Carnivores of Australia: past, present and future, pp.69-104.	""The year of last known record in the Nullarbor region is shown in parentheses: Isoodon auratus (1922), Onychogalea lunata (1927-28), Antechinomys laniger (1927-28), Bettongia lesueur (1928), Dasycercus cristicauda (1928), Bettongia penicillata (1938), Perameles bougainville (1938), Macrotis lagotis (1938), Dasyurus geoffroii (1938) and Leporillus conditor (1938) (Brooker 1977; Boscacci et al. 1…	1922	1922	Nullarbor	Nullarbor	Region		Regional polygon	127.6237617	-30.91428508	Foxes	1920	1905	Foxes	2	17
pop_49	Isoodon auratus	Extant	State	Confirmed	Abbott, I., Peacock, D. and Short, J., 2014. The new guard: the arrival and impacts of cats and foxes. Carnivores of Australia: past, present and future, pp.69-104.	""Canning Stock Route, Great Sandy Desert, Western Australia 1930-31: ""Lipfert collected 14 species of native mammal (Abbott 2013): Dasyurus geoffroii (well 46), Dasycercus cristicauda/blythi (wells 26-29, 31, 33-36, 41-47, 49), Phascogalec alura( well 44), Notoryctesc aurinus (well 43), Antechinomys laniger (Sturt Creek), Sminthopsis hirtipes (well 29), S. youngsoni (wells 24, 26), Isoodon aura…	1930	1931	Wells 31, 33, 41, 43-46, Canning Stock Route WA	Well 43, Canning Stock Route WA	Region		Regional polygon	125.5218962	-21.7123066	Foxes	1930	1925	Foxes	0	6
pop_50	Lagorchestes asomatus	Globally extinct	Global	Confirmed	IUCN 2023	""The only known specimen of the Kuluwarri was taken in 1932. Surveys in Northern Territory and Western Australia have failed to locate it. Older western desert Aboriginal people stated that it disappeared between 1940 and 1960 (Burbidge et al. 1988)...The single specimen was collected between Mt Farewell and Lake Mackay, Northern Territory in 1932. Older western desert Aboriginal people remember…	1932	1932	Between Mt Farewell and Lake Mackay, Northern Territory	Lake MacKay	Place		10000 m	130.4855181	-22.47586258	Foxes	1925	1920	Foxes	7	12
pop_51	Lagorchestes asomatus	Globally extinct	Global	Unconfirmed	IUCN 2023	""The only known specimen of the Kuluwarri was taken in 1932. Surveys in Northern Territory and Western Australia have failed to locate it. Older western desert Aboriginal people stated that it disappeared between 1940 and 1960 (Burbidge et al. 1988)...The single specimen was collected between Mt Farewell and Lake Mackay, Northern Territory in 1932. Older western desert Aboriginal people remember…	1940	1960	Great Sandy, Gibson and Tanami Deserts	Gibson Desert	Region		Regional polygon	127.9360015	-21.95270776	Foxes	1935	1910	Foxes	5	50
pop_52	Lagorchestes hirsutus	Extinct from mainland	Mainland	Confirmed	Eldridge, M.D.B., Kinnear, J.E., Zenger, K.R., McKenzie, L.M. and Spencer, P.B.S., 2004. Genetic diversity in remnant mainland and “pristine” island populations of three endemic Australian macropodids (Marsupialia): Macropus eugenii, Lagorchestes hirsutus and Petrogale lateralis. Conservation Genetics, 5, pp.325-338.	""the last known wild population which disappeared from the Tanami Desert (Figure 1) in 1991 (Langford and Burbidge 2001).""	1991	1991	Tanami Desert	Tanami Desert	Region		Regional polygon	131.1037036	-20.14331419	Foxes	1930	1920	Foxes	61	71
pop_53	Lagorchestes hirsutus	Extinct from mainland	Region	Confirmed	Abbott I. 2001. The Bilby Macrotis lagotis (Marsupialia: Peramelidae) in south-western Australia: original range limits, subsequent decline, and presumed regional extinction. RECORDS-WESTERN AUSTRALIAN MUSEUM 20:271-306.	""The apparent persistence of the Bilby in southwestern Australia for nearly 50 years after the last specimen was collected has an interesting implication for 11 other mammal species that were last collected in south-western Australia last century or early in the 1900s. These species, with their last year of collection and the collector, are: Notomys longicaudatus, N. macrotis, Pseudomys fieldi, …	1896	1896	South-west Australia	Perth	Region		Regional polygon	118.8295276	-31.83094646	Foxes	1935	1910	Foxes	-39	-14
pop_54	Lagorchestes hirsutus	Extinct from mainland	Region	Confirmed	Abbott, I., Peacock, D. and Short, J., 2014. The new guard: the arrival and impacts of cats and foxes. Carnivores of Australia: past, present and future, pp.69-104.	""Canning Stock Route, Great Sandy Desert, Western Australia 1930-31: ""Lipfert collected 14 species of native mammal (Abbott 2013): Dasyurus geoffroii (well 46), Dasycercus cristicauda/blythi (wells 26-29, 31, 33-36, 41-47, 49), Phascogalec alura( well 44), Notoryctesc aurinus (well 43), Antechinomys laniger (Sturt Creek), Sminthopsis hirtipes (well 29), S. youngsoni (wells 24, 26), Isoodon aura…	1930	1931	Wells 24, 26, 28-29, 44-45, Canning Stock Route WA	Well 44, Canning Stock Route WA	Region		Regional polygon	124.7590353	-22.24010155	Foxes	1930	1925	Foxes	0	6
pop_56	Lagostrophus fasciatus	Extinct from mainland	Region	Confirmed	Abbott I. 2001. The Bilby Macrotis lagotis (Marsupialia: Peramelidae) in south-western Australia: original range limits, subsequent decline, and presumed regional extinction. RECORDS-WESTERN AUSTRALIAN MUSEUM 20:271-306.	""The apparent persistence of the Bilby in southwestern Australia for nearly 50 years after the last specimen was collected has an interesting implication for 11 other mammal species that were last collected in south-western Australia last century or early in the 1900s. These species, with their last year of collection and the collector, are: Notomys longicaudatus, N. macrotis, Pseudomys fieldi, …	1906	1906	South-west Australia	Perth	Region		Regional polygon	118.8295276	-31.83094646	Foxes	1935	1910	Foxes	-29	-4
pop_57	Lagostrophus fasciatus	Extinct from mainland	Mainland	Confirmed	Helgen, K.M. and Flannery, T.F., 2003. Taxonomy and historical distribution of the wallaby genus Lagostrophus. Australian Journal of Zoology, 51(3), pp.199-212.	""the last records being museum specimens collected by G. C. Shortridge in 1905-1906"", ""Most of Western Australia south of the arid zone... (Fig. 1)""	1905	1906	South-west Australia	Perth	Region		Regional polygon	118.8295276	-31.83094646	Foxes	1935	1910	Foxes	-30	-4
pop_58	Leporillus apicalis	Globally extinct	Global	Confirmed	IUCN 2023	""The last two specimens were collected by Norman Tindale, near Mt Crombie, south of the Musgrave Ranges in north-western South Australia in July 1933.""	1933	1933	Norman Tindale, near Mt Crombie, south of the Musgrave Ranges in north-western South Australia	Mount Crombie	Place		10000 m	130.8107872	-26.64722371	Foxes	1920	1915	Foxes	13	18
pop_59	Leporillus apicalis	Globally extinct	Global	Unconfirmed	IUCN 2023	""May have been as late as the 1970s, as a large rodent captured and released in 1970 in a cave west of the Canning Stock Route, Western Australia, may have been this species (Robinson and Burbidge 2008)... There have been unconfirmed reports since, including one from 1970, and occasional reports of fresh vegetation being added to old stick-nests, but there seems little doubt that the species is …	1970	1979	Canning Stock Route, Western Australia	Little Sandy Desert	Region		Regional polygon	123.9976811	-22.55308154	Foxes	1930	1920	Foxes	40	59
pop_60	Leporillus apicalis	Globally extinct	State	Confirmed	Lunney, D., 2001. Causes of the extinction of native mammals of the Western Division of New South Wales: an ecological interpretation of the nineteenth century historical record. The Rangeland Journal, 23(1), pp.44-70.	Table 1	1883	1883	Western Division, NSW	Wilcannia	Region		Regional polygon	143.9853199	-31.43073893	Foxes	1910	1885	Foxes	-27	-2
pop_61	Leporillus apicalis	Globally extinct	State	Confirmed	Cole, J.R. and Woinarski, J.C.Z., 2000. Rodents of the arid Northern Territory: conservation status and distribution. Wildlife Research, 27(4), pp.437-449.	""the last specimen was documented in the Northern Territory in about 1895 (Parker 1973), but Aboriginal information suggested that the species persisted in rocky refugia until about the 1940s (Burbidge et al. 1988; Robinson et al. 2000).""	1895	1895	South Northern Territory	Alice Springs	Region		Regional polygon	133.4945069	-24.41040146	Foxes	1925	1910	Foxes	-30	-15
pop_62	Leporillus apicalis	Globally extinct	State	Unconfirmed	Cole, J.R. and Woinarski, J.C.Z., 2000. Rodents of the arid Northern Territory: conservation status and distribution. Wildlife Research, 27(4), pp.437-449.	""the last specimen was documented in the Northern Territory in about 1895 (Parker 1973), but Aboriginal information suggested that the species persisted in rocky refugia until about the 1940s (Burbidge et al. 1988; Robinson et al. 2000).""	1940	1949	South Northern Territory	Alice Springs	Region		Regional polygon	133.4945069	-24.41040146	Foxes	1925	1910	Foxes	15	39
pop_63	Leporillus apicalis	Globally extinct	State	Confirmed	Seebeck, J. and Menkhorst, P., 2000. Status and conservation of the rodents of Victoria. Wildlife Research, 27(4), pp.357-369.	""Lesser stick-nest rat, Leporillus apicalis: Now extinct, the lesser stick-nest rat was collected only from the far north-west of the state, by the Blandowski expe- dition, in 1856–57 (Krefft 1866; Wakefield 1966a, 1966b). It was apparently common in the riverine environments along the Murray River""	1856	1857	North-west Victoria	Murray-Sunset National Park	Region		Regional polygon	142.0567641	-35.2074049	Foxes	1895	1880	Foxes	-39	-23
pop_64	Leporillus apicalis	Globally extinct	State	Unconfirmed	Seebeck, J. and Menkhorst, P., 2000. Status and conservation of the rodents of Victoria. Wildlife Research, 27(4), pp.357-369.	""The species may have survived until the 1920s in the Murray Mallee. Descriptions of large rodents and the stick-nests they inhabited in mallee vegetation near Yungera, 100 km south-east of Mildura, during the late 1920s (Williams 1995a) most likely refer to this species.""	1920	1929	Yungera, Victoria	Yungera, Victoria	Place		10000 m	143.1500198	-34.75999559	Foxes	1895	1885	Foxes	25	44
pop_65	Leporillus apicalis	Globally extinct	State	Confirmed	Copley, P., 1999. Natural histories of Australia’s stick-nest rats, genus Leporillus (Rodentia: Muridae). Wildlife Research, 26(4), pp.513-539.	""In 1897, Edgar Waite recorded that two specimens of L. apicalis had been collected by Mr J. Field near Alice Springs (Waite 1897). Unfortunately, no further information was provided.""	1897	1897	Alice Springs, NT	Alice Springs	Place		10000 m	133.880723	-23.69798895	Foxes	1920	1915	Foxes	-23	-18
pop_66	Leporillus apicalis	Globally extinct	Region	Confirmed	Copley, P., 1999. Natural histories of Australia’s stick-nest rats, genus Leporillus (Rodentia: Muridae). Wildlife Research, 26(4), pp.513-539.	""Mounted Constable C. E. Cowle observed stick-nest rats and their distinctive nests in this same area. In a letter to Baldwin Spencer, dated 12 March 1896 (and held at Pitt Rivers Museum, Oxford), Cowle wrote  Mt Connor to Erldunda this Winter. About 9 miles from Erldunda, on a dry canegrass and saltbush Swamp, I came across scores of those twig mound Rat nests""	1896	1896	Erldunda, NT	Erldunda, NT	Place		10000 m	133.2006702	-25.19748688	Foxes	1915	1910	Foxes	-19	-14
pop_67	Leporillus apicalis	Globally extinct	Region	Confirmed	Copley, P., 1999. Natural histories of Australia’s stick-nest rats, genus Leporillus (Rodentia: Muridae). Wildlife Research, 26(4), pp.513-539; Seebeck, J. and Menkhorst, P., 2000. Status and conservation of the rodents of Victoria. Wildlife Research, 27(4), pp.357-369.	""The next collections were made by Krefft on 'the plains of the Murray and Darling during the Blandowski expedition in 1857. Krefft recorded that he... 'observed the first specimens [of L. apicalis] in the neighbourhood of Euston (Victoria)""	1857	1857	Euston, NSW	Euston, NSW	Place		10000 m	142.7451245	-34.5750164	Foxes	1895	1890	Foxes	-38	-33
pop_68	Leporillus conditor	Extinct from mainland	Mainland	Confirmed	Copley, P., 1999. Natural histories of Australia’s stick-nest rats, genus Leporillus (Rodentia: Muridae). Wildlife Research, 26(4), pp.513-539.	""Nullarbor Plain:...Brooker (1977) noted that many of these extinctions probably occurred during the 1930s and 1940s when some of the species were last recorded there. These included species of bandicoot and bettong and the greater stick-nest rat, L. conditor.""	1930	1949	Nullarbor	Nullarbor	Region		Regional polygon	127.6237617	-30.91428508	Foxes	1920	1905	Foxes	10	44
pop_69	Leporillus conditor	Extinct from mainland	Mainland	Confirmed	Abbott, I., Peacock, D. and Short, J., 2014. The new guard: the arrival and impacts of cats and foxes. Carnivores of Australia: past, present and future, pp.69-104.	""The year of last known record in the Nullarbor region is shown in parentheses: Isoodon auratus (1922), Onychogalea lunata (1927-28), Antechinomys laniger (1927-28), Bettongia lesueur (1928), Dasycercus cristicauda (1928), Bettongia penicillata (1938), Perameles bougainville (1938), Macrotis lagotis (1938), Dasyurus geoffroii (1938) and Leporillus conditor (1938) (Brooker 1977; Boscacci et al. 1…	1938	1938	Nullarbor	Nullarbor	Region		Regional polygon	127.6237617	-30.91428508	Foxes	1920	1905	Foxes	18	33
pop_70	Leporillus conditor	Extinct from mainland	Region	Confirmed	Copley, P., 1999. Natural histories of Australia’s stick-nest rats, genus Leporillus (Rodentia: Muridae). Wildlife Research, 26(4), pp.513-539.	""Murray-Darling region: At the time of the Blandowski expedition to north-western Victoria and south-western New South Wales in 1856-57, Krefft (1866) noted that four mammal species were already rare or extinct on the southern side of the Murray River, while still present in some numbers on the northern side where European settlement was slower. These four species were Bettongia lesueur, Chaerop…	1856	1857	Murray-Darling region	Murray River Council	Region		Regional polygon	141.9953419	-34.55961616	Foxes	1905	1880	Foxes	-49	-23
pop_71	Leporillus conditor	Extinct from mainland	Region	Confirmed	Copley, P., 1999. Natural histories of Australia’s stick-nest rats, genus Leporillus (Rodentia: Muridae). Wildlife Research, 26(4), pp.513-539.	""The data presented here show that populations of both L. apicalis and L. conditor declined sequentially from the east to the west and the south to the north, following early European contact. Extinctions appear to have occurred first around the area of the Murray-Darling confluence, and in the Flinders Ranges region, in about the 1860s.""	1860	1869	Flinders Ranges, SA	Flinders Ranges	Region		Regional polygon	138.8709532	-31.00787348	Foxes	1910	1900	Foxes	-50	-31
pop_72	Leporillus conditor	Extinct from mainland	State	Confirmed	Lunney, D., 2001. Causes of the extinction of native mammals of the Western Division of New South Wales: an ecological interpretation of the nineteenth century historical record. The Rangeland Journal, 23(1), pp.44-70.	Table 1	1857	1857	Western Division, NSW	Wilcannia	Region		Regional polygon	143.9853199	-31.43073893	Foxes	1910	1885	Foxes	-53	-28
pop_73	Macropus eugenii	Least Concern	State	Confirmed	Abbott, I., Peacock, D. and Short, J., 2014. The new guard: the arrival and impacts of cats and foxes. Carnivores of Australia: past, present and future, pp.69-104.	""the last M. eugenii specimen from Eyre Peninsula was trapped at Pygery in 1927 (D. Stemmer, South Australian Museum pers. Comm.), soon after the establishment of the fox.""	1927	1927	Pygery, South Australia	Pygery, South Australia	Place		10000 m	135.4116898	-33.01950274	Foxes	1905	1900	Foxes	22	27
pop_100	Macrotis lagotis	Extant	Region	Confirmed	Abbott I. 2001. The Bilby Macrotis lagotis (Marsupialia: Peramelidae) in south-western Australia: original range limits, subsequent decline, and presumed regional extinction. RECORDS-WESTERN AUSTRALIAN MUSEUM 20:271-306.	Figure 4	1928	1928	Western Australia	Fox-NA, Cat-State	Fox-NA, Cat-State	1915	Regional polygon	122.2867347	-25.33596911	Foxes	1915	1915	Foxes	13	13
pop_101	Macrotis lagotis	Extant	Region	Confirmed	Abbott I. 2001. The Bilby Macrotis lagotis (Marsupialia: Peramelidae) in south-western Australia: original range limits, subsequent decline, and presumed regional extinction. RECORDS-WESTERN AUSTRALIAN MUSEUM 20:271-306.	Figure 4	1925	1925	Western Australia	Fox-NA, Cat-State	Fox-NA, Cat-State	1920	Regional polygon	122.2867347	-25.33596911	Foxes	1920	1920	Foxes	5	5
pop_102	Macrotis lagotis	Extant	Region	Confirmed	Abbott I. 2001. The Bilby Macrotis lagotis (Marsupialia: Peramelidae) in south-western Australia: original range limits, subsequent decline, and presumed regional extinction. RECORDS-WESTERN AUSTRALIAN MUSEUM 20:271-306.	Figure 4	1932	1932	Western Australia	Fox-NA, Cat-State	Fox-NA, Cat-State	1920	Regional polygon	122.2867347	-25.33596911	Foxes	1920	1920	Foxes	12	12
pop_103	Macrotis lagotis	Extant	Region	Confirmed	Abbott I. 2001. The Bilby Macrotis lagotis (Marsupialia: Peramelidae) in south-western Australia: original range limits, subsequent decline, and presumed regional extinction. RECORDS-WESTERN AUSTRALIAN MUSEUM 20:271-306.	Figure 4	1934	1934	Western Australia	Fox-NA, Cat-State	Fox-NA, Cat-State	1920	Regional polygon	122.2867347	-25.33596911	Foxes	1920	1920	Foxes	14	14
pop_104	Macrotis lagotis	Extant	Region	Confirmed	Abbott I. 2001. The Bilby Macrotis lagotis (Marsupialia: Peramelidae) in south-western Australia: original range limits, subsequent decline, and presumed regional extinction. RECORDS-WESTERN AUSTRALIAN MUSEUM 20:271-306.	Figure 4	1941	1941	Western Australia	Fox-NA, Cat-State	Fox-NA, Cat-State	1930	Regional polygon	122.2867347	-25.33596911	Foxes	1930	1930	Foxes	11	11
pop_105	Macrotis lagotis	Extant	Region	Confirmed	Abbott I. 2001. The Bilby Macrotis lagotis (Marsupialia: Peramelidae) in south-western Australia: original range limits, subsequent decline, and presumed regional extinction. RECORDS-WESTERN AUSTRALIAN MUSEUM 20:271-306.	Figure 4	1944	1944	Western Australia	Fox-NA, Cat-State	Fox-NA, Cat-State	1930	Regional polygon	122.2867347	-25.33596911	Foxes	1930	1930	Foxes	14	14
pop_106	Macrotis lagotis	Extant	Region	Confirmed	Abbott I. 2001. The Bilby Macrotis lagotis (Marsupialia: Peramelidae) in south-western Australia: original range limits, subsequent decline, and presumed regional extinction. RECORDS-WESTERN AUSTRALIAN MUSEUM 20:271-306.	Figure 4	1946	1946	Western Australia	Fox-NA, Cat-State	Fox-NA, Cat-State	1929	Regional polygon	122.2867347	-25.33596911	Foxes	1929	1929	Foxes	17	17
pop_107	Macrotis lagotis	Extant	Region	Confirmed	Abbott I. 2001. The Bilby Macrotis lagotis (Marsupialia: Peramelidae) in south-western Australia: original range limits, subsequent decline, and presumed regional extinction. RECORDS-WESTERN AUSTRALIAN MUSEUM 20:271-306.	Figure 4	1954	1954	Western Australia	Fox-NA, Cat-State	Fox-NA, Cat-State	1928	Regional polygon	122.2867347	-25.33596911	Foxes	1928	1928	Foxes	26	26
pop_108	Macrotis lagotis	Extant	Region	Confirmed	Abbott I. 2001. The Bilby Macrotis lagotis (Marsupialia: Peramelidae) in south-western Australia: original range limits, subsequent decline, and presumed regional extinction. RECORDS-WESTERN AUSTRALIAN MUSEUM 20:271-306.	Figure 4	1958	1958	Western Australia	Fox-NA, Cat-State	Fox-NA, Cat-State	1920	Regional polygon	122.2867347	-25.33596911	Foxes	1920	1920	Foxes	38	38
pop_109	Macrotis lagotis	Extant	Region	Confirmed	Abbott I. 2001. The Bilby Macrotis lagotis (Marsupialia: Peramelidae) in south-western Australia: original range limits, subsequent decline, and presumed regional extinction. RECORDS-WESTERN AUSTRALIAN MUSEUM 20:271-306.	Figure 4	1946	1946	Western Australia	Fox-NA, Cat-State	Fox-NA, Cat-State	1935	Regional polygon	122.2867347	-25.33596911	Foxes	1935	1935	Foxes	11	11
pop_110	Macrotis lagotis	Extant	Region	Confirmed	Abbott I. 2001. The Bilby Macrotis lagotis (Marsupialia: Peramelidae) in south-western Australia: original range limits, subsequent decline, and presumed regional extinction. RECORDS-WESTERN AUSTRALIAN MUSEUM 20:271-306.	Figure 4	1955	1955	Western Australia	Fox-NA, Cat-State	Fox-NA, Cat-State	1930	Regional polygon	122.2867347	-25.33596911	Foxes	1930	1930	Foxes	25	25
pop_111	Macrotis lagotis	Extant	Region	Confirmed	Abbott I. 2001. The Bilby Macrotis lagotis (Marsupialia: Peramelidae) in south-western Australia: original range limits, subsequent decline, and presumed regional extinction. RECORDS-WESTERN AUSTRALIAN MUSEUM 20:271-306.	Figure 4	1958	1958	Western Australia	Fox-NA, Cat-State	Fox-NA, Cat-State	1930	Regional polygon	122.2867347	-25.33596911	Foxes	1930	1930	Foxes	28	28
pop_112	Macrotis lagotis	Extant	Region	Confirmed	Abbott I. 2001. The Bilby Macrotis lagotis (Marsupialia: Peramelidae) in south-western Australia: original range limits, subsequent decline, and presumed regional extinction. RECORDS-WESTERN AUSTRALIAN MUSEUM 20:271-306.	Figure 4	1966	1966	Western Australia	Fox-NA, Cat-State	Fox-NA, Cat-State	1930	Regional polygon	122.2867347	-25.33596911	Foxes	1930	1930	Foxes	36	36
pop_113	Macrotis lagotis	Extant	Region	Confirmed	Abbott I. 2001. The Bilby Macrotis lagotis (Marsupialia: Peramelidae) in south-western Australia: original range limits, subsequent decline, and presumed regional extinction. RECORDS-WESTERN AUSTRALIAN MUSEUM 20:271-306.	Figure 4	1934	1934	Western Australia	Fox-NA, Cat-State	Fox-NA, Cat-State	1925	Regional polygon	122.2867347	-25.33596911	Foxes	1925	1925	Foxes	9	9
pop_114	Macrotis lagotis	Extant	Region	Confirmed	Abbott I. 2001. The Bilby Macrotis lagotis (Marsupialia: Peramelidae) in south-western Australia: original range limits, subsequent decline, and presumed regional extinction. RECORDS-WESTERN AUSTRALIAN MUSEUM 20:271-306.	Figure 4	1935	1935	Western Australia	Fox-NA, Cat-State	Fox-NA, Cat-State	1927	Regional polygon	122.2867347	-25.33596911	Foxes	1927	1927	Foxes	8	8
pop_115	Macrotis lagotis	Extant	Region	Confirmed	Abbott I. 2001. The Bilby Macrotis lagotis (Marsupialia: Peramelidae) in south-western Australia: original range limits, subsequent decline, and presumed regional extinction. RECORDS-WESTERN AUSTRALIAN MUSEUM 20:271-306.	Figure 4	1917	1917	Western Australia	Fox-NA, Cat-State	Fox-NA, Cat-State	1925	Regional polygon	122.2867347	-25.33596911	Foxes	1925	1925	Foxes	-8	-8
pop_116	Macrotis lagotis	Extant	Region	Confirmed	Abbott I. 2001. The Bilby Macrotis lagotis (Marsupialia: Peramelidae) in south-western Australia: original range limits, subsequent decline, and presumed regional extinction. RECORDS-WESTERN AUSTRALIAN MUSEUM 20:271-306.	Figure 4	1920	1920	Western Australia	Fox-NA, Cat-State	Fox-NA, Cat-State	1926	Regional polygon	122.2867347	-25.33596911	Foxes	1926	1926	Foxes	-6	-6
pop_117	Macrotis lagotis	Extant	Region	Confirmed	Abbott I. 2001. The Bilby Macrotis lagotis (Marsupialia: Peramelidae) in south-western Australia: original range limits, subsequent decline, and presumed regional extinction. RECORDS-WESTERN AUSTRALIAN MUSEUM 20:271-306.	Figure 4	1922	1922	Western Australia	Fox-NA, Cat-State	Fox-NA, Cat-State	1925	Regional polygon	122.2867347	-25.33596911	Foxes	1925	1925	Foxes	-3	-3
pop_118	Macrotis lagotis	Extant	Region	Confirmed	Abbott I. 2001. The Bilby Macrotis lagotis (Marsupialia: Peramelidae) in south-western Australia: original range limits, subsequent decline, and presumed regional extinction. RECORDS-WESTERN AUSTRALIAN MUSEUM 20:271-306.	Figure 4	1923	1923	Western Australia	Fox-NA, Cat-State	Fox-NA, Cat-State	1926	Regional polygon	122.2867347	-25.33596911	Foxes	1926	1926	Foxes	-3	-3
pop_119	Macrotis lagotis	Extant	Region	Confirmed	Abbott I. 2001. The Bilby Macrotis lagotis (Marsupialia: Peramelidae) in south-western Australia: original range limits, subsequent decline, and presumed regional extinction. RECORDS-WESTERN AUSTRALIAN MUSEUM 20:271-306.	Figure 4	1925	1925	Western Australia	Fox-NA, Cat-State	Fox-NA, Cat-State	1925	Regional polygon	122.2867347	-25.33596911	Foxes	1925	1925	Foxes	0	0
pop_120	Macrotis lagotis	Extant	Region	Confirmed	Abbott I. 2001. The Bilby Macrotis lagotis (Marsupialia: Peramelidae) in south-western Australia: original range limits, subsequent decline, and presumed regional extinction. RECORDS-WESTERN AUSTRALIAN MUSEUM 20:271-306.	Figure 4	1928	1928	Western Australia	Fox-NA, Cat-State	Fox-NA, Cat-State	1926	Regional polygon	122.2867347	-25.33596911	Foxes	1926	1926	Foxes	2	2
pop_121	Macrotis lagotis	Extant	Region	Confirmed	Abbott I. 2001. The Bilby Macrotis lagotis (Marsupialia: Peramelidae) in south-western Australia: original range limits, subsequent decline, and presumed regional extinction. RECORDS-WESTERN AUSTRALIAN MUSEUM 20:271-306.	Figure 4	1928	1928	Western Australia	Fox-NA, Cat-State	Fox-NA, Cat-State	1924	Regional polygon	122.2867347	-25.33596911	Foxes	1924	1924	Foxes	4	4
pop_122	Macrotis lagotis	Extant	Region	Confirmed	Abbott I. 2001. The Bilby Macrotis lagotis (Marsupialia: Peramelidae) in south-western Australia: original range limits, subsequent decline, and presumed regional extinction. RECORDS-WESTERN AUSTRALIAN MUSEUM 20:271-306.	Figure 4	1930	1930	Western Australia	Fox-NA, Cat-State	Fox-NA, Cat-State	1925	Regional polygon	122.2867347	-25.33596911	Foxes	1925	1925	Foxes	5	5
pop_123	Macrotis lagotis	Extant	Region	Confirmed	Abbott I. 2001. The Bilby Macrotis lagotis (Marsupialia: Peramelidae) in south-western Australia: original range limits, subsequent decline, and presumed regional extinction. RECORDS-WESTERN AUSTRALIAN MUSEUM 20:271-306.	Figure 4	1935	1935	Western Australia	Fox-NA, Cat-State	Fox-NA, Cat-State	1925	Regional polygon	122.2867347	-25.33596911	Foxes	1925	1925	Foxes	10	10
pop_124	Macrotis lagotis	Extant	Region	Confirmed	Abbott I. 2001. The Bilby Macrotis lagotis (Marsupialia: Peramelidae) in south-western Australia: original range limits, subsequent decline, and presumed regional extinction. RECORDS-WESTERN AUSTRALIAN MUSEUM 20:271-306.	Figure 4	1922	1922	Western Australia	Fox-NA, Cat-State	Fox-NA, Cat-State	1935	Regional polygon	122.2867347	-25.33596911	Foxes	1935	1935	Foxes	-13	-13
pop_125	Macrotis lagotis	Extant	Region	Confirmed	Abbott I. 2001. The Bilby Macrotis lagotis (Marsupialia: Peramelidae) in south-western Australia: original range limits, subsequent decline, and presumed regional extinction. RECORDS-WESTERN AUSTRALIAN MUSEUM 20:271-306.	Figure 4	1932	1932	Western Australia	Fox-NA, Cat-State	Fox-NA, Cat-State	1936	Regional polygon	122.2867347	-25.33596911	Foxes	1936	1936	Foxes	-4	-4
pop_126	Macrotis lagotis	Extant	Region	Confirmed	Abbott I. 2001. The Bilby Macrotis lagotis (Marsupialia: Peramelidae) in south-western Australia: original range limits, subsequent decline, and presumed regional extinction. RECORDS-WESTERN AUSTRALIAN MUSEUM 20:271-306.	Figure 4	1930	1930	Western Australia	Fox-NA, Cat-State	Fox-NA, Cat-State	1934	Regional polygon	122.2867347	-25.33596911	Foxes	1934	1934	Foxes	-4	-4
pop_74	Macrotis lagotis	Extant	Region	Confirmed	Abbott I. 2001. The Bilby Macrotis lagotis (Marsupialia: Peramelidae) in south-western Australia: original range limits, subsequent decline, and presumed regional extinction. RECORDS-WESTERN AUSTRALIAN MUSEUM 20:271-306.	Figure 4	1926	1926	Western Australia	Fox-NA, Cat-State	Fox-NA, Cat-State	1932	Regional polygon	122.2867347	-25.33596911	Foxes	1932	1932	Foxes	-6	-6
pop_75	Macrotis lagotis	Extant	Region	Confirmed	Abbott I. 2001. The Bilby Macrotis lagotis (Marsupialia: Peramelidae) in south-western Australia: original range limits, subsequent decline, and presumed regional extinction. RECORDS-WESTERN AUSTRALIAN MUSEUM 20:271-306.	Figure 4	1926	1926	Western Australia	Fox-NA, Cat-State	Fox-NA, Cat-State	1930	Regional polygon	122.2867347	-25.33596911	Foxes	1930	1930	Foxes	-4	-4
pop_76	Macrotis lagotis	Extant	Region	Confirmed	Abbott I. 2001. The Bilby Macrotis lagotis (Marsupialia: Peramelidae) in south-western Australia: original range limits, subsequent decline, and presumed regional extinction. RECORDS-WESTERN AUSTRALIAN MUSEUM 20:271-306.	Figure 4	1928	1928	Western Australia	Fox-NA, Cat-State	Fox-NA, Cat-State	1928	Regional polygon	122.2867347	-25.33596911	Foxes	1928	1928	Foxes	0	0
pop_77	Macrotis lagotis	Extant	Region	Confirmed	Abbott I. 2001. The Bilby Macrotis lagotis (Marsupialia: Peramelidae) in south-western Australia: original range limits, subsequent decline, and presumed regional extinction. RECORDS-WESTERN AUSTRALIAN MUSEUM 20:271-306.	Figure 4	1931	1931	Western Australia	Fox-NA, Cat-State	Fox-NA, Cat-State	1928	Regional polygon	122.2867347	-25.33596911	Foxes	1928	1928	Foxes	3	3
pop_78	Macrotis lagotis	Extant	Region	Confirmed	Abbott I. 2001. The Bilby Macrotis lagotis (Marsupialia: Peramelidae) in south-western Australia: original range limits, subsequent decline, and presumed regional extinction. RECORDS-WESTERN AUSTRALIAN MUSEUM 20:271-306.	Figure 4	1934	1934	Western Australia	Fox-NA, Cat-State	Fox-NA, Cat-State	1928	Regional polygon	122.2867347	-25.33596911	Foxes	1928	1928	Foxes	6	6
pop_79	Macrotis lagotis	Extant	Region	Confirmed	Abbott I. 2001. The Bilby Macrotis lagotis (Marsupialia: Peramelidae) in south-western Australia: original range limits, subsequent decline, and presumed regional extinction. RECORDS-WESTERN AUSTRALIAN MUSEUM 20:271-306.	Figure 4	1933	1933	Western Australia	Fox-NA, Cat-State	Fox-NA, Cat-State	1930	Regional polygon	122.2867347	-25.33596911	Foxes	1930	1930	Foxes	3	3
pop_80	Macrotis lagotis	Extant	Region	Confirmed	Abbott I. 2001. The Bilby Macrotis lagotis (Marsupialia: Peramelidae) in south-western Australia: original range limits, subsequent decline, and presumed regional extinction. RECORDS-WESTERN AUSTRALIAN MUSEUM 20:271-306.	Figure 4	1936	1936	Western Australia	Fox-NA, Cat-State	Fox-NA, Cat-State	1932	Regional polygon	122.2867347	-25.33596911	Foxes	1932	1932	Foxes	4	4
pop_81	Macrotis lagotis	Extant	Region	Confirmed	Abbott I. 2001. The Bilby Macrotis lagotis (Marsupialia: Peramelidae) in south-western Australia: original range limits, subsequent decline, and presumed regional extinction. RECORDS-WESTERN AUSTRALIAN MUSEUM 20:271-306.	Figure 4	1931	1931	Western Australia	Fox-NA, Cat-State	Fox-NA, Cat-State	1932	Regional polygon	122.2867347	-25.33596911	Foxes	1932	1932	Foxes	-1	-1
pop_82	Macrotis lagotis	Extant	Region	Confirmed	Abbott I. 2001. The Bilby Macrotis lagotis (Marsupialia: Peramelidae) in south-western Australia: original range limits, subsequent decline, and presumed regional extinction. RECORDS-WESTERN AUSTRALIAN MUSEUM 20:271-306.	Figure 4	1934	1934	Western Australia	Fox-NA, Cat-State	Fox-NA, Cat-State	1930	Regional polygon	122.2867347	-25.33596911	Foxes	1930	1930	Foxes	4	4
pop_83	Macrotis lagotis	Extant	Region	Confirmed	Abbott I. 2001. The Bilby Macrotis lagotis (Marsupialia: Peramelidae) in south-western Australia: original range limits, subsequent decline, and presumed regional extinction. RECORDS-WESTERN AUSTRALIAN MUSEUM 20:271-306.	Figure 4	1930	1930	Western Australia	Fox-NA, Cat-State	Fox-NA, Cat-State	1931	Regional polygon	122.2867347	-25.33596911	Foxes	1931	1931	Foxes	-1	-1
pop_84	Macrotis lagotis	Extant	Region	Confirmed	Copley, P., 1999. Natural histories of Australia’s stick-nest rats, genus Leporillus (Rodentia: Muridae). Wildlife Research, 26(4), pp.513-539.	""Murray-Darling region: At the time of the Blandowski expedition to north-western Victoria and south-western New South Wales in 1856-57, Krefft (1866) noted that four mammal species were already rare or extinct on the southern side of the Murray River, while still present in some numbers on the northern side where European settlement was slower. These four species were Bettongia lesueur, Chaerop…	1856	1857	Murray-Darling region	Murray River Council	Region		Regional polygon	141.9953419	-34.55961616	Foxes	1905	1880	Foxes	-49	-23
pop_85	Macrotis lagotis	Extant	Region	Confirmed	Lunney, D., 2001. Causes of the extinction of native mammals of the Western Division of New South Wales: an ecological interpretation of the nineteenth century historical record. The Rangeland Journal, 23(1), pp.44-70.	Table 1	1898	1898	Western Division, NSW	Wilcannia	Region		Regional polygon	143.9853199	-31.43073893	Foxes	1910	1885	Foxes	-12	13
pop_86	Macrotis lagotis	Extant	Region	Confirmed	Navnith, M., Finlayson, G., Crowther, M. and Dickman, C., 2009. The diet of the re-introduced greater bilby Macrotis lagotis in the mallee woodlands of western New South Wales. Australian Zoologist, 35(1), pp.90-95.	The bilby became extinct in New South Wales in the early 20th century (Troughton 1962; Ashby et al. 1990; Lunney 2001), with the last known live specimens collected near Wagga in 1912 (Troughton 1932).	1912	1912	Wagga Wagga, NSW	Wagga Wagga, NSW	Place		10000 m	147.3654627	-35.10258069	Foxes	1890	1885	Foxes	22	27
pop_87	Macrotis lagotis	Extant	Region	Confirmed	Vernes, K., Elliott, T.F. and Jackson, S.M., 2021. 150 years of mammal extinction and invasion at Koonchera Dune in the Lake Eyre Basin of South Australia. Biological Invasions, 23(2), pp.593-610.	""In 1931 mammalogist Hedley Herbert Finlayson rediscovered the desert rat-kangaroo or ngudlukanta (Caloprymnus campestris) here, and also captured lesser bilby or yallara (Macrotis leucura), bilby (Macrotis lagotis), and plains mouse (Pseudomys australis). This was the last time any of these mammals were recorded at Koonchera""	1931	1931	Koonchera Dune, South Australia	Koonchera Dune, South Australia	Place		10000 m	139.5400119	-26.77003491	Foxes	1910	1905	Foxes	21	26
pop_88	Macrotis lagotis	Extant	Region	Confirmed	Abbott, I., Peacock, D. and Short, J., 2014. The new guard: the arrival and impacts of cats and foxes. Carnivores of Australia: past, present and future, pp.69-104.	""The year of last known record in the Nullarbor region is shown in parentheses: Isoodon auratus (1922), Onychogalea lunata (1927-28), Antechinomys laniger (1927-28), Bettongia lesueur (1928), Dasycercus cristicauda (1928), Bettongia penicillata (1938), Perameles bougainville (1938), Macrotis lagotis (1938), Dasyurus geoffroii (1938) and Leporillus conditor (1938) (Brooker 1977; Boscacci et al. 1…	1938	1938	Nullarbor	Nullarbor	Region		Regional polygon	127.6237617	-30.91428508	Foxes	1920	1905	Foxes	18	33
pop_89	Macrotis lagotis	Extant	Region	Confirmed	Abbott I. 2001. The Bilby Macrotis lagotis (Marsupialia: Peramelidae) in south-western Australia: original range limits, subsequent decline, and presumed regional extinction. RECORDS-WESTERN AUSTRALIAN MUSEUM 20:271-306.	Figure 4	1900	1900	South Australia	Fox-NA, Cat-State	Fox-NA, Cat-State	1900	Regional polygon	135.7562171	-30.0519102	Foxes	1900	1900	Foxes	0	0
pop_90	Macrotis lagotis	Extant	Region	Confirmed	Abbott I. 2001. The Bilby Macrotis lagotis (Marsupialia: Peramelidae) in south-western Australia: original range limits, subsequent decline, and presumed regional extinction. RECORDS-WESTERN AUSTRALIAN MUSEUM 20:271-306.	Figure 4	1909	1909	South Australia	Fox-NA, Cat-State	Fox-NA, Cat-State	1900	Regional polygon	135.7562171	-30.0519102	Foxes	1900	1900	Foxes	9	9
pop_91	Macrotis lagotis	Extant	Region	Confirmed	Abbott I. 2001. The Bilby Macrotis lagotis (Marsupialia: Peramelidae) in south-western Australia: original range limits, subsequent decline, and presumed regional extinction. RECORDS-WESTERN AUSTRALIAN MUSEUM 20:271-306.	Figure 4	1913	1913	South Australia	Fox-NA, Cat-State	Fox-NA, Cat-State	1895	Regional polygon	135.7562171	-30.0519102	Foxes	1895	1895	Foxes	18	18
pop_92	Macrotis lagotis	Extant	Region	Confirmed	Abbott I. 2001. The Bilby Macrotis lagotis (Marsupialia: Peramelidae) in south-western Australia: original range limits, subsequent decline, and presumed regional extinction. RECORDS-WESTERN AUSTRALIAN MUSEUM 20:271-306.	Figure 4	1900	1900	New South Wales	Fox-NA, Cat-State	Fox-NA, Cat-State	1900	Regional polygon	147.0164814	-32.1593208	Foxes	1900	1900	Foxes	0	0
pop_93	Macrotis lagotis	Extant	Region	Confirmed	Abbott I. 2001. The Bilby Macrotis lagotis (Marsupialia: Peramelidae) in south-western Australia: original range limits, subsequent decline, and presumed regional extinction. RECORDS-WESTERN AUSTRALIAN MUSEUM 20:271-306.	Figure 4	1919	1919	New South Wales	Fox-NA, Cat-State	Fox-NA, Cat-State	1907	Regional polygon	147.0164814	-32.1593208	Foxes	1907	1907	Foxes	12	12
pop_94	Macrotis lagotis	Extant	Region	Confirmed	Abbott I. 2001. The Bilby Macrotis lagotis (Marsupialia: Peramelidae) in south-western Australia: original range limits, subsequent decline, and presumed regional extinction. RECORDS-WESTERN AUSTRALIAN MUSEUM 20:271-306.	Figure 4	1936	1936	New South Wales	Fox-NA, Cat-State	Fox-NA, Cat-State	1910	Regional polygon	147.0164814	-32.1593208	Foxes	1910	1910	Foxes	26	26
pop_95	Macrotis lagotis	Extant	Region	Confirmed	Abbott I. 2001. The Bilby Macrotis lagotis (Marsupialia: Peramelidae) in south-western Australia: original range limits, subsequent decline, and presumed regional extinction. RECORDS-WESTERN AUSTRALIAN MUSEUM 20:271-306.	Figure 4	1962	1962	Western Australia	Fox-NA, Cat-State	Fox-NA, Cat-State	1920	Regional polygon	122.2867347	-25.33596911	Foxes	1920	1920	Foxes	42	42
pop_96	Macrotis lagotis	Extant	Region	Confirmed	Abbott I. 2001. The Bilby Macrotis lagotis (Marsupialia: Peramelidae) in south-western Australia: original range limits, subsequent decline, and presumed regional extinction. RECORDS-WESTERN AUSTRALIAN MUSEUM 20:271-306.	Figure 4	1973	1973	Western Australia	Fox-NA, Cat-State	Fox-NA, Cat-State	1925	Regional polygon	122.2867347	-25.33596911	Foxes	1925	1925	Foxes	48	48
pop_97	Macrotis lagotis	Extant	Region	Confirmed	Abbott I. 2001. The Bilby Macrotis lagotis (Marsupialia: Peramelidae) in south-western Australia: original range limits, subsequent decline, and presumed regional extinction. RECORDS-WESTERN AUSTRALIAN MUSEUM 20:271-306.	Figure 4	1978	1978	Western Australia	Fox-NA, Cat-State	Fox-NA, Cat-State	1925	Regional polygon	122.2867347	-25.33596911	Foxes	1925	1925	Foxes	53	53
pop_98	Macrotis lagotis	Extant	Region	Confirmed	Abbott I. 2001. The Bilby Macrotis lagotis (Marsupialia: Peramelidae) in south-western Australia: original range limits, subsequent decline, and presumed regional extinction. RECORDS-WESTERN AUSTRALIAN MUSEUM 20:271-306.	Figure 4	1975	1975	Western Australia	Fox-NA, Cat-State	Fox-NA, Cat-State	1933	Regional polygon	122.2867347	-25.33596911	Foxes	1933	1933	Foxes	42	42
pop_99	Macrotis lagotis	Extant	Region	Confirmed	Abbott I. 2001. The Bilby Macrotis lagotis (Marsupialia: Peramelidae) in south-western Australia: original range limits, subsequent decline, and presumed regional extinction. RECORDS-WESTERN AUSTRALIAN MUSEUM 20:271-306.	Figure 4	1917	1917	Western Australia	Fox-NA, Cat-State	Fox-NA, Cat-State	1915	Regional polygon	122.2867347	-25.33596911	Foxes	1915	1915	Foxes	2	2
pop_127	Macrotis leucura	Globally extinct	Global	Confirmed	IUCN 2023; Vernes, K., Elliott, T.F. and Jackson, S.M., 2021. 150 years of mammal extinction and invasion at Koonchera Dune in the Lake Eyre Basin of South Australia. Biological Invasions, 23(2), pp.593-610.	""The last specimen was from near Koonchera Dune (Cooncherie) in north-eastern South Australia in 1931 (Johnson 2008). A skull of unknown age was found in 1967 in a nest of a Wedge-tailed Eagle Aquila audax south-east of Alice Springs near the edge of the Simpson Desert (Johnson 2008).""	1931	1931	Koonchera Dune, South Australia	Koonchera Dune, South Australia	Place		10000 m	139.5400119	-26.77003491	Foxes	1910	1905	Foxes	21	26
pop_128	Macrotis leucura	Globally extinct	Global	Confirmed	IUCN 2023	""The last specimen was from near Koonchera Dune (Cooncherie) in north-eastern South Australia in 1931 (Johnson 2008). A skull of unknown age was found in 1967 in a nest of a Wedge-tailed Eagle Aquila audax south-east of Alice Springs near the edge of the Simpson Desert (Johnson 2008).""	1967	1967	Alice Springs near the edge of the Simpson Desert	Alice Springs	Region		Regional polygon	134.733221	-24.07433589	Foxes	1920	1910	Foxes	47	57
pop_129	Myrmecobius fasciatus	Extant	State	Confirmed	Lunney, D., 2001. Causes of the extinction of native mammals of the Western Division of New South Wales: an ecological interpretation of the nineteenth century historical record. The Rangeland Journal, 23(1), pp.44-70.	Table 1 + ""from the New South Wales-South Australia border""	1900	1900	Western Division, NSW, near SA border	Broken Hill, NSW	Region		Regional polygon	141.99603	-31.64837781	Foxes	1910	1885	Foxes	-10	15
pop_130	Myrmecobius fasciatus	Extant	Region	Confirmed	Friend, J.A., 1990. The numbat Myrmecobius fasciatus (Myrmecobiidae): history of decline and potential for recovery. In Proceedings of the Ecological Society of Australia (Vol. 16, pp. 369-377).	""Numbats were present near Adelaide at the time of European Settlement, but disappeared soon after (Wood Jones 1923)"" (Adelaide was founded in 1836)	1836	1836	Adelaide, SA	Adelaide	Place		10000 m	138.6006752	-34.92852937	Foxes	1905	1895	Foxes	-69	-59
pop_131	Myrmecobius fasciatus	Extant	Region	Confirmed	Friend, J.A., 1990. The numbat Myrmecobius fasciatus (Myrmecobiidae): history of decline and potential for recovery. In Proceedings of the Ecological Society of Australia (Vol. 16, pp. 369-377).	""The species was clearly present and numerous in the north-western parts of South Australia in the early 1930s (Finlayson 1933). Recent information from Aboriginal people living in the area suggested that it survived near the Mann, Musgrave and Everard Ranges at least until the 1940s (Friend et al. 1982).	1930	1949	North-west South Australia	Everard Ranges	Region		Regional polygon	130.7464398	-27.24032	Foxes	1920	1910	Foxes	10	39
pop_132	Myrmecobius fasciatus	Extant	Region	Confirmed	Friend, J.A., 1990. The numbat Myrmecobius fasciatus (Myrmecobiidae): history of decline and potential for recovery. In Proceedings of the Ecological Society of Australia (Vol. 16, pp. 369-377).	""In Western Australia, there are no records of numbats from the Goldfields region after 1930""	1930	1930	Goldfields, WA	Goldfields-Esperance	Place		10000 m	121.4781088	-30.74280357	Foxes	1920	1915	Foxes	10	15
pop_133	Myrmecobius fasciatus	Extant	Region	Confirmed	Friend, J.A., 1990. The numbat Myrmecobius fasciatus (Myrmecobiidae): history of decline and potential for recovery. In Proceedings of the Ecological Society of Australia (Vol. 16, pp. 369-377).	""There is, however, clear evidence of numbats surviving in the central deserts until the 1950s and 1960s (Friend et al. 1982).	1950	1969	Central deserts, WA	Little Sandy Desert	Region		Regional polygon	126.9315996	-25.73365097	Foxes	1930	1915	Foxes	20	54
pop_134	Myrmecobius fasciatus	Extant	Region	Confirmed	Friend, J.A., 1990. The numbat Myrmecobius fasciatus (Myrmecobiidae): history of decline and potential for recovery. In Proceedings of the Ecological Society of Australia (Vol. 16, pp. 369-377).	""…and in the eastern wheatbelt as late as the 1970s""	1970	1979	Eastern wheatbelt, WA	Southern Cross	Region		Regional polygon	118.4849061	-30.88040712	Foxes	1930	1915	Foxes	40	64
pop_135	Myrmecobius fasciatus	Extant	Region	Confirmed	Friend, J.A., 1990. The numbat Myrmecobius fasciatus (Myrmecobiidae): history of decline and potential for recovery. In Proceedings of the Ecological Society of Australia (Vol. 16, pp. 369-377).	""Calaby (1960) recorded the numbat as occupaying a series of discontinuous woodland areas in the south-western part of the wheatbelt in 1958… By 1980, however, numats were restircted to...""	1958	1979	Southwestern wheatbelt, WA	Darkan	Region		Regional polygon	117.1030417	-33.02372443	Foxes	1930	1915	Foxes	28	64
pop_136	Notamacropus greyi	Globally extinct	Global	Confirmed	IUCN 2023	""Listed as Extinct because the last confirmed records were in 1924 (Australasian Mammal Assessment Workshop 2008). Despite extensive searching in the 1970s, no Toolache Wallabies were located and there have been no confirmed reports since (Smith and Robinson 2008). There is a report from 1943 (Flannery and Schouten 2001) and reports from the 1950s to the 1970s (Robinson and Young 1983).""	1924	1924	Konetta Station, between Robe and Penola, SA	Penola	Place		10000 m	140.8365914	-37.37547592	Foxes	1890	1880	Foxes	34	44
pop_137	Notamacropus greyi	Globally extinct	Global	Unconfirmed	IUCN 2023	""Listed as Extinct because the last confirmed records were in 1924 (Australasian Mammal Assessment Workshop 2008). Despite extensive searching in the 1970s, no Toolache Wallabies were located and there have been no confirmed reports since (Smith and Robinson 2008). There is a report from 1943 (Flannery and Schouten 2001) and reports from the 1950s to the 1970s (Robinson and Young 1983).""	1943	1979	near-coastal SW Victoria to upper SE SA	Ngarkat Conservation Park	Region		Regional polygon	140.7278435	-35.79543205	Foxes	1905	1875	Foxes	38	104
pop_138	Notomys amplus	Globally extinct	Global	Confirmed	IUCN 2023	""Listed as Extinct because this species has not been recorded since 1896.""	1896	1896	Charlotte Waters, NT	Charlotte Waters, NT	Place		10000 m	134.9161916	-25.91613845	Foxes	1915	1910	Foxes	-19	-14
pop_139	Notomys fuscus	Extant	State	Confirmed	Lunney, D., 2001. Causes of the extinction of native mammals of the Western Division of New South Wales: an ecological interpretation of the nineteenth century historical record. The Rangeland Journal, 23(1), pp.44-70.	Table 1 ""pre 1900""	1899	1899	Western Division, NSW	Wilcannia	Region		Regional polygon	143.9853199	-31.43073893	Foxes	1910	1885	Foxes	-11	14
pop_140	Notomys fuscus	Extant	State	Confirmed	Cole, J.R. and Woinarski, J.C.Z., 2000. Rodents of the arid Northern Territory: conservation status and distribution. Wildlife Research, 27(4), pp.437-449.	""The only records from this study area were from Charlotte Waters in 1895 (Parker 1973), and it may now be extinct in the Northern Territory""	1895	1895	Charlotte Waters, NT	Charlotte Waters, NT	Place		10000 m	134.9161916	-25.91613845	Foxes	1915	1910	Foxes	-20	-15
pop_146	Onychogalea fraenata	Extant	State	Confirmed	Lunney, D., 2001. Causes of the extinction of native mammals of the Western Division of New South Wales: an ecological interpretation of the nineteenth century historical record. The Rangeland Journal, 23(1), pp.44-70.	Table 1 + ""Some now extinct species were common in 1857. They include the ""ONYCHOGALEA FRAENATA.""	1900	1900	Western Division, NSW	Wilcannia	Region		Regional polygon	143.9853199	-31.43073893	Foxes	1910	1885	Foxes	-10	15
pop_147	Onychogalea lunata	Globally extinct	Global	Confirmed	IUCN 2023	""There have been no specimens or reliable sight records since the 1940s."" ""The Crescent Nail-tail Wallaby was apparently abundant in the Western Australian wheatbelt in the early 1900s as Guy Shortridge collected 23 specimens for the British Museum from near Pingelly and Wagin (Burbidge 2008).""	1940	1949	Wheatbelt, WA	Wheatbelt, WA	Region		Regional polygon	117.7541386	-31.49775644	Foxes	1930	1915	Foxes	10	34
pop_148	Onychogalea lunata	Globally extinct	Global	Confirmed	IUCN 2023	""YEAR LAST SEEN: early 1950s (confirmed)"" ""The Crescent Nail-tail Wallaby was apparently abundant in the Western Australian wheatbelt in the early 1900s as Guy Shortridge collected 23 specimens for the British Museum from near Pingelly and Wagin (Burbidge 2008).""	1950	1954	Wheatbelt, WA	Wheatbelt, WA	Region		Regional polygon	117.7541386	-31.49775644	Foxes	1930	1915	Foxes	20	39
pop_149	Onychogalea lunata	Globally extinct	State	Confirmed	Lunney, D., 2001. Causes of the extinction of native mammals of the Western Division of New South Wales: an ecological interpretation of the nineteenth century historical record. The Rangeland Journal, 23(1), pp.44-70.	Table 1	1857	1857	Western Division, NSW	Wilcannia	Region		Regional polygon	143.9853199	-31.43073893	Foxes	1910	1885	Foxes	-53	-28
pop_150	Onychogalea lunata	Globally extinct	State	Confirmed	Abbott, I., Peacock, D. and Short, J., 2014. The new guard: the arrival and impacts of cats and foxes. Carnivores of Australia: past, present and future, pp.69-104.	""Further, the species > 350 g that had no post-1860 record were all species known or suspected to be susceptible to predation by feral cats. These were Potorous platyops and Lagorchestes hirsutus in Western Australia, and Onychogalea lunata, Dasyurus geoffroii and Isoodon auratus in western New South Wales.	1860	1860	Western NSW	Wilcannia	Region		Regional polygon	143.9606272	-32.05107664	Foxes	1910	1880	Foxes	-50	-20
pop_151	Onychogalea lunata	Globally extinct	Region	Confirmed	Abbott, I., Peacock, D. and Short, J., 2014. The new guard: the arrival and impacts of cats and foxes. Carnivores of Australia: past, present and future, pp.69-104.	""The year of last known record in the Nullarbor region is shown in parentheses: Isoodon auratus (1922), Onychogalea lunata (1927-28), Antechinomys laniger (1927-28), Bettongia lesueur (1928), Dasycercus cristicauda (1928), Bettongia penicillata (1938), Perameles bougainville (1938), Macrotis lagotis (1938), Dasyurus geoffroii (1938) and Leporillus conditor (1938) (Brooker 1977; Boscacci et al. 1…	1927	1928	Nullarbor	Nullarbor	Region		Regional polygon	127.6237617	-30.91428508	Foxes	1920	1905	Foxes	7	23
pop_152	Onychogalea lunata	Globally extinct	Region	Confirmed	Abbott I. 2001. The Bilby Macrotis lagotis (Marsupialia: Peramelidae) in south-western Australia: original range limits, subsequent decline, and presumed regional extinction. RECORDS-WESTERN AUSTRALIAN MUSEUM 20:271-306.	""The apparent persistence of the Bilby in southwestern Australia for nearly 50 years after the last specimen was collected has an interesting implication for 11 other mammal species that were last collected in south-western Australia last century or early in the 1900s. These species, with their last year of collection and the collector, are: Notomys longicaudatus, N. macrotis, Pseudomys fieldi, …	1908	1908	South-west Australia	Perth	Region		Regional polygon	118.8295276	-31.83094646	Foxes	1935	1910	Foxes	-27	-2
pop_153	Perameles bougainville	Extinct from mainland	State	Confirmed	Lunney, D., 2001. Causes of the extinction of native mammals of the Western Division of New South Wales: an ecological interpretation of the nineteenth century historical record. The Rangeland Journal, 23(1), pp.44-70.	Table 1	1857	1857	Western Division, NSW	Wilcannia	Region		Regional polygon	143.9853199	-31.43073893	Foxes	1910	1885	Foxes	-53	-28
pop_154	Perameles bougainville	Extinct from mainland	Region	Confirmed	Abbott, I., Peacock, D. and Short, J., 2014. The new guard: the arrival and impacts of cats and foxes. Carnivores of Australia: past, present and future, pp.69-104.	""The year of last known record in the Nullarbor region is shown in parentheses: Isoodon auratus (1922), Onychogalea lunata (1927-28), Antechinomys laniger (1927-28), Bettongia lesueur (1928), Dasycercus cristicauda (1928), Bettongia penicillata (1938), Perameles bougainville (1938), Macrotis lagotis (1938), Dasyurus geoffroii (1938) and Leporillus conditor (1938) (Brooker 1977; Boscacci et al. 1…	1938	1938	Nullarbor	Nullarbor	Region		Regional polygon	127.6237617	-30.91428508	Foxes	1920	1905	Foxes	18	33
pop_155	Perameles bougainville	Extinct from mainland	Region	Confirmed	Abbott I. 2001. The Bilby Macrotis lagotis (Marsupialia: Peramelidae) in south-western Australia: original range limits, subsequent decline, and presumed regional extinction. RECORDS-WESTERN AUSTRALIAN MUSEUM 20:271-306.	""The apparent persistence of the Bilby in southwestern Australia for nearly 50 years after the last specimen was collected has an interesting implication for 11 other mammal species that were last collected in south-western Australia last century or early in the 1900s. These species, with their last year of collection and the collector, are: Notomys longicaudatus, N. macrotis, Pseudomys fieldi, …	1906	1906	South-west Australia	Perth	Region		Regional polygon	118.8295276	-31.83094646	Foxes	1935	1910	Foxes	-29	-4
pop_156	Perameles bougainville	Extinct from mainland	Mainland	Confirmed	Short J. 2016. Predation by feral cats key to the failure of a long-term reintroduction of the western barred bandicoot (Perameles bougainville). Wildlife Research 43:38-50.	""The last specimens recorded on mainland Australia were in the late 1920s and early 1930s (Rawlinna in Western Australia in 1929 and in north-west South Australia in 1931: Copley et al. 1989; Friend 1990b).""	1929	1929	Rawlinna, Western Australia	Rawlinna, Western Australia	Place		10000 m	125.3318783	-31.0090209	Foxes	1915	1910	Foxes	14	19
pop_157	Perameles bougainville	Extinct from mainland	Mainland	Confirmed	Short J. 2016. Predation by feral cats key to the failure of a long-term reintroduction of the western barred bandicoot (Perameles bougainville). Wildlife Research 43:38-50.	""The last specimens recorded on mainland Australia were in the late 1920s and early 1930s (Rawlinna in Western Australia in 1929 and in north-west South Australia in 1931: Copley et al. 1989; Friend 1990b).""	1931	1931	North-west South Australia	Watarru	Region		Regional polygon	130.7464398	-27.24032	Foxes	1920	1910	Foxes	11	21
pop_158	Perameles eremiana	Globally extinct	Global	Confirmed	IUCN 2023	""The Desert Bandicoot is listed as Extinct because the most recent specimen, from Well 33 on the Canning Stock Route, was collected in 1943 (Gordon 2008). Western desert Aboriginal people recalled that it disappeared between 1940 and 1960, with some people reporting that they had eaten it near Lake Mackay as recently as the late 1960s (Burbidge et al. 1988).""	1943	1943	Well 33, Canning Stock Route	Well 33, Canning Stock Route	Place		10000 m	124.8164069	-22.38298822	Foxes	1930	1925	Foxes	13	18
pop_159	Perameles eremiana	Globally extinct	Global	Unconfirmed	IUCN 2023	""The Desert Bandicoot is listed as Extinct because the most recent specimen, from Well 33 on the Canning Stock Route, was collected in 1943 (Gordon 2008). Western desert Aboriginal people recalled that it disappeared between 1940 and 1960, with some people reporting that they had eaten it near Lake Mackay as recently as the late 1960s (Burbidge et al. 1988).""	1940	1969	Lake Mackay	Lake Mackay	Place		10000 m	129.7499865	-22.01669321	Foxes	1925	1920	Foxes	15	49
pop_160	Perameles gunnii	Extinct from mainland	Mainland	Confirmed	Hill, R., Watson, M. and Winnard, A., 2010. National Recovery Plant for the Eastern Barred Bandicoot (mainland) Perameles Gunnii Unnamed Subspecies. Melbourne, Vic: Department of Sustainability and Environment.	The last remaining wild population of the mainland Eastern Barred Bandicoot occurred in and around the city of Hamilton in south-western Victoria. The last confirmed sighting was in 2002; this population is now considered extinct.	2002	2002	Hamilton, Victoria	Hamilton, Victoria	Place		10000 m	142.0216702	-37.74203362	Foxes	1890	1885	Foxes	112	117
pop_161	Phascogale calura	Extant	State	Confirmed	Lunney, D., 2001. Causes of the extinction of native mammals of the Western Division of New South Wales: an ecological interpretation of the nineteenth century historical record. The Rangeland Journal, 23(1), pp.44-70.	Table 1	1857	1857	Western Division, NSW	Wilcannia	Region		Regional polygon	143.9853199	-31.43073893	Foxes	1910	1885	Foxes	-53	-28
pop_162	Phascogale calura	Extant	State	Confirmed	Abbott, I., Peacock, D. and Short, J., 2014. The new guard: the arrival and impacts of cats and foxes. Carnivores of Australia: past, present and future, pp.69-104.	""Canning Stock Route, Great Sandy Desert, Western Australia 1930-31: ""Lipfert collected 14 species of native mammal (Abbott 2013): Dasyurus geoffroii (well 46), Dasycercus cristicauda/blythi (wells 26-29, 31, 33-36, 41-47, 49), Phascogalec alura( well 44), Notoryctesc aurinus (well 43), Antechinomys laniger (Sturt Creek), Sminthopsis hirtipes (well 29), S. youngsoni (wells 24, 26), Isoodon aura…	1930	1931	Well 44, Canning Stock Route WA	Well 44, Canning Stock Route WA	Place		10000 m	126.1500837	-21.01365552	Foxes	1930	1925	Foxes	0	6
pop_166	Pseudomys australis	Extant	State	Confirmed	Lunney, D., 2001. Causes of the extinction of native mammals of the Western Division of New South Wales: an ecological interpretation of the nineteenth century historical record. The Rangeland Journal, 23(1), pp.44-70.	Table 1 + ""subfossil remains dated post 1860 found in Mootwingee National Park (cited in Ayers et al. 1996)""	1840	1860	Mootwingee National Park, NSW	Mootwingee National Park, NSW	Region		Regional polygon	142.4892365	-30.99053051	Foxes	1910	1900	Foxes	-70	-40
pop_167	Pseudomys australis	Extant	State	Unconfirmed	Seebeck, J. and Menkhorst, P., 2000. Status and conservation of the rodents of Victoria. Wildlife Research, 27(4), pp.357-369.	""The post-European occurrence of Pseudomys australis in Victoria is equivocal (Williams and Menkhorst 1995b), as, indeed, is its taxonomic identity (Watts and Aslin 1981; Lee 1995). Present in Pleistocene and Holocene fossil deposits in western Victoria, no specimens from the modern era have been collected (Wakefield 1964, 1974). However, anecdotal records have been interpreted to refer to this …	1840	1849	Victoria	Victoria	State		Regional polygon	144.2788819	-36.85414477	Foxes	1905	1870	Foxes	-65	-21
pop_168	Pseudomys australis	Extant	Region	Confirmed	Vernes, K., Elliott, T.F. and Jackson, S.M., 2021. 150 years of mammal extinction and invasion at Koonchera Dune in the Lake Eyre Basin of South Australia. Biological Invasions, 23(2), pp.593-610.	""In 1931 mammalogist Hedley Herbert Finlayson rediscovered the desert rat-kangaroo or ngudlukanta (Caloprymnus campestris) here, and also captured lesser bilby or yallara (Macrotis leucura), bilby (Macrotis lagotis), and plains mouse (Pseudomys australis). This was the last time any of these mammals were recorded at Koonchera""	1931	1931	Koonchera Dune, South Australia	Koonchera Dune, South Australia	Place		10000 m	139.5400119	-26.77003491	Foxes	1910	1905	Foxes	21	26
pop_170	Pseudomys glaucus	Globally extinct	Global	Confirmed	IUCN 2023	""The Blue-grey Mouse is listed as Extinct because it is known only from three specimens: two collected before 1892, when they were presented to the Natural History Museum, London, and one accessed by the Australian Museum, Sydney, in 1956; surveys have failed to locate it...The last specimen was presented to Australian Museum, Sydney, in 1956, but was probably collected well before that.""	1891	1956	SE QLD and NE NSW	Gold Coast	Region		Regional polygon	152.7375422	-28.24218626	Foxes	1930	1910	Foxes	-39	46
pop_171	Pseudomys glaucus	Globally extinct	Global	Confirmed	Lavery, T.H., Dickman, C.R. and Lindenmayer, D.B., 2022. A most enigmatic mouse: additional information on collection of blue-grey mouse (Pseudomys glaucus Thomas 1910) from New South Wales in 1956. Australian Mammalogy, 44(3), pp.371-379.	""Among the list of extinct species is the blue-grey mouse (Pseudomys glaucus), a rodent known from just three specimens (two from southern Queensland and one from northern New South Wales)... No additional information could be found on two specimens from southern Queensland sent to the Natural History Museum, London. However, we recorded a first-hand account of how the northern New South Wales s…	1956	1956	Between Burren and Walgett, northern NSW	Burren, NSW	Place		10000 m	148.9662135	-30.10239372	Foxes	1910	1905	Foxes	46	51
pop_176	Trichosurus vulpecula	Least Concern	Region	Confirmed	Abbott, I., 2012. Original distribution of Trichosurus vulpecula (Marsupialia: Phalangeridae) in Western Australia, with particular reference to occurrence outside the southwest. Journal of the Royal Society of Western Australia, 95(2), p.83.	Kerle & How (2008) showed T. vulpecula as present on the Nullarbor Plain as recent subfossil material, evidently based on the accounts of Lundelius (1963) and Baynes (1987). No post-European settlement records of this species were found actually in the Western Australia sector of the Nullarbor Plain, only to the north and south. However, there is a sight record from the South Australian sector of…	1787	1787	Nullarbor, WA	Nullarbor, WA	Region		Regional polygon	126.5067283	-30.87935425	Foxes	1920	1910	Foxes	-133	-123
pop_177	Trichosurus vulpecula	Least Concern	Region	Confirmed	Abbott, I., 2012. Original distribution of Trichosurus vulpecula (Marsupialia: Phalangeridae) in Western Australia, with particular reference to occurrence outside the southwest. Journal of the Royal Society of Western Australia, 95(2), p.83.	Local extinction caused by ‘some eruptive skin disease’ in 1881–1882 of T. vulpecula along the Darling River, in the district between Broken Hill and Wilcannia, and in 1884–1885 along the Barwon River, New South Wales, has also been placed on record (Royal Commission 1890 pp. 41, 84, 96; The Western Mail 8.9.1900 p. 5).	1881	1882	Darling River, between Broken Hill and Wilcannia, NSW	Little Topar	Place		10000 m	142.3160121	-31.75973875	Foxes	1905	1900	Foxes	-24	-18
pop_178	Trichosurus vulpecula	Least Concern	Region	Confirmed	Abbott, I., 2012. Original distribution of Trichosurus vulpecula (Marsupialia: Phalangeridae) in Western Australia, with particular reference to occurrence outside the southwest. Journal of the Royal Society of Western Australia, 95(2), p.83.	Local extinction caused by ‘some eruptive skin disease’ in 1881–1882 of T. vulpecula along the Darling River, in the district between Broken Hill and Wilcannia, and in 1884–1885 along the Barwon River, New South Wales, has also been placed on record (Royal Commission 1890 pp. 41, 84, 96; The Western Mail 8.9.1900 p. 5).	1884	1885	Barwon River, NSW	Bourke	Region		Regional polygon	147.8608308	-29.78920773	Foxes	1910	1900	Foxes	-26	-15
pop_179	Trichosurus vulpecula	Least Concern	Region	Confirmed	Abbott, I., Peacock, D. and Short, J., 2014. The new guard: the arrival and impacts of cats and foxes. Carnivores of Australia: past, present and future, pp.69-104.	""Canning Stock Route, Great Sandy Desert, Western Australia 1930-31: ""Lipfert collected 14 species of native mammal (Abbott 2013): Dasyurus geoffroii (well 46), Dasycercus cristicauda/blythi (wells 26-29, 31, 33-36, 41-47, 49), Phascogalec alura( well 44), Notoryctesc aurinus (well 43), Antechinomys laniger (Sturt Creek), Sminthopsis hirtipes (well 29), S. youngsoni (wells 24, 26), Isoodon aura…	1930	1931	Well 43, Canning Stock Route WA	Well 43, Canning Stock Route WA	Place		10000 m	125.9853261	-21.21249541	Foxes	1930	1925	Foxes	0	6
pop_180	Trichosurus vulpecula	Least Concern	Region	Confirmed	Abbott, I., 2012. Original distribution of Trichosurus vulpecula (Marsupialia: Phalangeridae) in Western Australia, with particular reference to occurrence outside the southwest. Journal of the Royal Society of Western Australia, 95(2), p.83.	""Kerle & How (2008) showed T. vulpecula as present on the Nullarbor Plain as recent subfossil material, evidently based on the accounts of Lundelius (1963) and Baynes (1987). No post-European settlement records of this species were found actually in the Western Australia sector of the Nullarbor Plain, only to the north and south. However, there is a sight record from the South Australian sector …	1903	1903	Nullarbor, SA	Nullarbor National Park	Region		Regional polygon	130.5866356	-30.96035757	Foxes	1915	1905	Foxes	-12	-2
