# Supplementary material for: Review of evidence that foxes and cats cause extinctions of Australia's endemic mammals
Source: Bioscience. 2025 Apr 10;75(8):615–27. doi: 10.1093/biosci/biaf046 (PMC12352315; doi:10.1093/biosci/biaf046)
Supplement: biaf046_Supplemental_Files [file biaf046_supplemental_files.zip › Table S2 - systematic review.csv]

Species	Predator	IUCN_Red_List_status	Accused_by_IUCN_Red_List	Reference	Reference_ID	Cat_EPBC_threat_rating	Fox_EPBC_threat_rating_if_no_cat	Threat_rating_standardized	Latitude	Longitude	evidence_cat	evidence_fine_scale	direction	Is_there_predator_population_data	Is_there_prey_population_data	Control_site_or_spatial_variation	Confounders_or_alternatives	Sample_size_greater_than_1	Sample_size	BACI
Antechinus bellus	Cat	VU	1	Stobo-Wilson, A.M., Stokeld, D., Einoder, L.D., Davies, H.F., Fisher, A., Hill, B.M., Mahney, T., Murphy, B.P., Scroggie, M.P., Stevens, A. and Woinarski, J.C.Z., 2020. Bottom-up and top-down processes influence contemporary patterns of mammal species richness in Australia's monsoonal tropics. Biological Conservation, 247, p.108638.	Stobo-Wilson et al 2020 Biological Conservation	High		High	-12.46	130.84	Population	Spatial	1	yes	no
Bettongia gaimardi	Cat	NT	1	Evans, M.J., Batson, W.G., Gordon, I.J., Belton, E., Chaseling, T., Fletcher, D., Harrison, M., McElroy, T., Mungoven, A., Newport, J. and Pierson, J., 2021. The ‘Goldilocks Zone’of predation: the level of fox control needed to select predator resistance in a reintroduced mammal in Australia. Biodiversity and Conservation, 30, pp.1731-1752.	Evans et al 2021 Biodiversity and Conservation	High		High	-35.28	148.9	Predation	Hunted_reintroduced	0	no	no
Bettongia gaimardi	Cat	NT	1	Fancourt, B.A., 2014. Rapid decline in detections of the Tasmanian bettong (Bettongia gaimardi) following local incursion of feral cats (Felis catus). Australian Mammalogy, 36(2), pp.247-253.	Fancourt 2014 Australian Mammalogy	High		High	-43.01	146.54	Population	Timing	1	yes	yes		no	no		no
Bettongia gaimardi	Cat	NT	1	Gardiner, R., Bain, G., Hamer, R., Jones, M.E. and Johnson, C.N., 2018. Habitat amount and quality, not patch size, determine persistence of a woodland-dependent mammal in an agricultural landscape. Landscape Ecology, 33, pp.1837-1849.	Gardiner et al 2018 Landscape Ecology	High		High	-41.4391	147.1358	Population	Spatial	0	yes	yes	yes	yes	yes		no
Bettongia gaimardi	Fox	NT	1	Evans, M.J., Batson, W.G., Gordon, I.J., Belton, E., Chaseling, T., Fletcher, D., Harrison, M., McElroy, T., Mungoven, A., Newport, J. and Pierson, J., 2021. The ‘Goldilocks Zone’of predation: the level of fox control needed to select predator resistance in a reintroduced mammal in Australia. Biodiversity and Conservation, 30, pp.1731-1752.	Evans et al 2021 Biodiversity and Conservation	N/A		N/A	-35.28	148.9	Predation	Hunted_reintroduced	1	no	no
Bettongia gaimardi	Fox	NT	1	Evans, M.J., Batson, W.G., Gordon, I.J., Belton, E., Chaseling, T., Fletcher, D., Harrison, M., McElroy, T., Mungoven, A., Newport, J. and Pierson, J., 2021. The ‘Goldilocks Zone’of predation: the level of fox control needed to select predator resistance in a reintroduced mammal in Australia. Biodiversity and Conservation, 30, pp.1731-1752.	Evans et al 2021 Biodiversity and Conservation	N/A		N/A	-35.28	148.9	Baiting	Baiting_temporal	1	no	yes
Bettongia gaimardi	Fox	NT	1	Short, J. 1998. The extinction of rat-kangaroos (Marsupialia: Potoroidae) in New South Wales, Australia. Biological Conservation 86: 365-377.	Short 1998 Biological Conservation	N/A		N/A	-31.25	146.92	Population	Timing	1	yes	yes	no	no	yes		no
Bettongia gaimardi	Fox	NT	1	Evans, M.J., Batson, W.G., Gordon, I.J., Belton, E., Chaseling, T., Fletcher, D., Harrison, M., McElroy, T., Mungoven, A., Newport, J. and Pierson, J., 2021. The ‘Goldilocks Zone’of predation: the level of fox control needed to select predator resistance in a reintroduced mammal in Australia. Biodiversity and Conservation, 30, pp.1731-1752.	Evans et al 2021 Biodiversity and Conservation	N/A		N/A	-35.28	148.9	Population	Temporal	0	yes	yes	no	no	no		no
Bettongia lesueur	Cat	NT	1	Christensen, P. and Burrows, N., 1995. Project desert dreaming: experimental reintroduction of mammals to the Gibson Desert, Western Australia. Reintroduction Biology of Australian and New Zealand Fauna’.(Ed. M. Serena.) pp, pp.199-207.	Christensen and Burrows 1995 Reintroduction Biology of Australian and New Zealand Fauna	Moderate		Moderate	-24.96	125.56	Predation	Hunted_reintroduced	1	no	no
Bettongia lesueur	Cat	NT	1	Moseby K, Peacock D, Read J. 2015. Catastrophic cat predation: a call for predator profiling in wildlife protection programs. Biological Conservation 191:331-340.	Moseby et al 2015 Biological Conservation	Moderate		Moderate	-30.29	136.53	Predation	Hunted_reintroduced	0	no	no
Bettongia lesueur	Cat	NT	1	Moseby, K.E., Letnic, M., Blumstein, D.T. and West, R., 2018. Designer prey: can controlled predation accelerate selection for anti-predator traits in naïve populations?. Biological Conservation, 217, pp.213-221.	Moseby et al 2018 Biological Conservation	Moderate		Moderate	-30.29	136.53	Predation	Hunted_reintroduced	1	no	no
Bettongia lesueur	Cat	NT	1	Moseby, K.E., Letnic, M., Blumstein, D.T. and West, R., 2019. Understanding predator densities for successful co‐existence of alien predators and threatened prey. Austral Ecology, 44(3), pp.409-419.	Moseby et al 2019 Austral Ecology	Moderate		Moderate	-30.29	136.53	Predation	Hunted_reintroduced	1	no	no
Bettongia lesueur	Cat	NT	1	Moseby, K.E., Read, J.L., Paton, D.C., Copley, P., Hill, B.M. and Crisp, H.A., 2011. Predation determines the outcome of 10 reintroduction attempts in arid South Australia. Biological Conservation, 144(12), pp.2863-2872.	Moseby et al 2011 Biological Conservation	Moderate		Moderate	-30.29	136.53	Predation	Hunted_reintroduced	1	no	no
Bettongia lesueur	Cat	NT	1	Moyses, J., Hradsky, B., Tuft, K., Moseby, K., Golding, N. and Wintle, B., 2020. Factors influencing the residency of bettongs using one‐way gates to exit a fenced reserve. Austral Ecology, 45(7), pp.858-871.	Moyses et al 2020 Austral Ecology	Moderate		Moderate	-30.29	136.53	Predation	Hunted_reintroduced	1	no	no
Bettongia lesueur	Cat	NT	1	Short, J. and Turner, B., 2000. Reintroduction of the burrowing bettong Bettongia lesueur (Marsupialia: Potoroidae) to mainland Australia. Biological Conservation, 96(2), pp.185-196.	Short and Turner 2000 Biological Conservation	Moderate		Moderate	-26.11	113.37	Predation	Hunted_reintroduced	1	no	no
Bettongia lesueur	Cat	NT	1	Moseby, K.E., Letnic, M., Blumstein, D.T. and West, R., 2019. Understanding predator densities for successful co‐existence of alien predators and threatened prey. Austral Ecology, 44(3), pp.409-419.	Moseby et al 2019 Austral Ecology	Moderate		Moderate	-30.29	136.53	Population	Temporal	0	yes	yes	no	yes	no		no
Bettongia lesueur	Fox	NT	1	Christensen, P. and Burrows, N., 1995. Project desert dreaming: experimental reintroduction of mammals to the Gibson Desert, Western Australia. Reintroduction Biology of Australian and New Zealand Fauna’.(Ed. M. Serena.) pp, pp.199-207.	Christensen and Burrows 1995 Reintroduction Biology of Australian and New Zealand Fauna	Not assessed	Major	Moderate	-24.96	125.56	Predation	Hunted_reintroduced	0	no	no
Bettongia lesueur	Fox	NT	1	Moseby, K.E., Letnic, M., Blumstein, D.T. and West, R., 2019. Understanding predator densities for successful co‐existence of alien predators and threatened prey. Austral Ecology, 44(3), pp.409-419.	Moseby et al 2019 Austral Ecology	Not assessed	Major	Moderate	-30.29	136.53	Predation	Hunted_reintroduced	1	no	no
Bettongia lesueur	Fox	NT	1	Short, J. and Turner, B., 2000. Reintroduction of the burrowing bettong Bettongia lesueur (Marsupialia: Potoroidae) to mainland Australia. Biological Conservation, 96(2), pp.185-196.	Short and Turner 2000 Biological Conservation	Not assessed	Major	Moderate	-26.11	113.37	Predation	Hunted_reintroduced	1	no	no
Bettongia lesueur	Fox	NT	1	Copley, P., 1999. Natural histories of Australia’s stick-nest rats, genus Leporillus (Rodentia: Muridae). Wildlife Research, 26(4), pp.513-539.	Copley 1999 Wildlife Research	Not assessed	Major	Moderate	-34.5	139.87	Population	Timing	0	no	yes
Bettongia lesueur	Fox	NT	1	Short, J. 1998. The extinction of rat-kangaroos (Marsupialia: Potoroidae) in New South Wales, Australia. Biological Conservation 86: 365-377.	Short 1998 Biological Conservation	Not assessed	Major	Moderate	-31.25	146.92	Population	Timing	1	yes	yes	no	no	yes		no
Bettongia lesueur	Fox	NT	1	Moseby, K.E., Letnic, M., Blumstein, D.T. and West, R., 2019. Understanding predator densities for successful co‐existence of alien predators and threatened prey. Austral Ecology, 44(3), pp.409-419.	Moseby et al 2019 Austral Ecology	Not assessed	Major	Moderate	-30.29	136.53	Population	Exclusion	1	yes	yes	no	yes	no		no
Bettongia penicillata	Cat	CR	1	Marlow, N.J., Thomas, N.D., Williams, A.A., Macmahon, B., Lawson, J., Hitchen, Y., Angus, J. and Berry, O., 2015. Cats (Felis catus) are more abundant and are the dominant predator of woylies (Bettongia penicillata) after sustained fox (Vulpes vulpes) control. Australian Journal of Zoology, 63(1), pp.18-27.	Marlow et al 2015 Australian Journal of Zoology	High/Very High		High/Very High	-32.55	117.33	Predation	Hunted_reintroduced	1	no	no
Bettongia penicillata	Cat	CR	1	Marlow, N.J., Thomas, N.D., Williams, A.A., Macmahon, B., Lawson, J., Hitchen, Y., Angus, J. and Berry, O., 2015. Cats (Felis catus) are more abundant and are the dominant predator of woylies (Bettongia penicillata) after sustained fox (Vulpes vulpes) control. Australian Journal of Zoology, 63(1), pp.18-27.	Marlow et al 2015 Australian Journal of Zoology	High/Very High		High/Very High	-32.78	116.97	Predation	Hunted_reintroduced	1	no	no
Bettongia penicillata	Cat	CR	1	Marlow, N.J., Thomas, N.D., Williams, A.A., Macmahon, B., Lawson, J., Hitchen, Y., Angus, J. and Berry, O., 2015. Cats (Felis catus) are more abundant and are the dominant predator of woylies (Bettongia penicillata) after sustained fox (Vulpes vulpes) control. Australian Journal of Zoology, 63(1), pp.18-27.	Marlow et al 2015 Australian Journal of Zoology	High/Very High		High/Very High	-33.164	117.08	Predation	Hunted_reintroduced	1	no	no
Bettongia penicillata	Cat	CR	1	Marlow, N.J., Thomas, N.D., Williams, A.A., Macmahon, B., Lawson, J., Hitchen, Y., Angus, J. and Berry, O., 2015. Cats (Felis catus) are more abundant and are the dominant predator of woylies (Bettongia penicillata) after sustained fox (Vulpes vulpes) control. Australian Journal of Zoology, 63(1), pp.18-27.	Marlow et al 2015 Australian Journal of Zoology	High/Very High		High/Very High	-33.163	117.05	Predation	Hunted_reintroduced	1	no	no
Bettongia penicillata	Cat	CR	1	Martin, S., Ball, S. and Peeters, P., 2006. Reintroduction of the brush-tailed Bettong (Bettongia penicillata ogilbyi) into Lincoln National Park.Program review from September 1999 to July 2004. Department for Environment and Heritage, Government of South Australia.	Martin et al 2006 Report Department for Environment and Heritage	High/Very High		High/Very High	-34.87	135.88	Predation	Hunted_reintroduced	1	no	no
Bettongia penicillata	Cat	CR	1	Priddel, D. and Wheeler, R., 2004. An experimental translocation of brush-tailed bettongs (Bettongia penicillata) to western New South Wales. Wildlife Research, 31(4), pp.421-432.	Priddel and Wheeler 2004 Wildlife Research	High/Very High		High/Very High	-32.37	145.34	Predation	Hunted_reintroduced	1	no	no
Bettongia penicillata	Cat	CR	1	Wheeler, R. and Priddel, D., 2009. The impact of introduced predators on two threatened prey species: A case study from western New South Wales. Ecological Management & Restoration, 10, pp.S117-S123.	Wheeler and Priddel 2009 Ecological Management and Restoration	High/Very High		High/Very High	-32.37	145.34	Predation	Hunted_reintroduced	1	no	no
Bettongia penicillata	Cat	CR	1	James, H., Acharya, A.B., Taylor, J.A. and Freak, M.J., 2002. A case of bitten bettongs. The Journal of Forensic Odonto-Stomatology-JFOS, 20(1), pp.10-12.	James et al 2002 The Journal of Forensic Odonto-Stomatology	High/Very High		High/Very High	-34.87	135.88	Predation	Hunted	1	no	no
Bettongia penicillata	Cat	CR	1	Wayne, A.F., Maxwell, M.A., Ward, C.G., Wayne, J.C., Vellios, C.V. and Wilson, I.J., 2017. Recoveries and cascading declines of native mammals associated with control of an introduced predator. Journal of Mammalogy, 98(2), pp.489-501.	Wayne et al 2017 Journal of Mammalogy	High/Very High		High/Very High	-34.37	116.28	Population	Temporal	0	yes	yes	no	no	no	1	no
Bettongia penicillata	Fox	CR	1	Marlow, N.J., Thomas, N.D., Williams, A.A.E., Macmahon, B. and Lawson, J., 2014. The diet of foxes (Vulpes vulpes) in fragmented Wheatbelt reserves in Western Australia: implications for woylies (Bettongia penicillata) and other native fauna. Conservation Science Western Australia.	Marlow et al 2014 Conservation Science Western Australia	High/Very High		High/Very High	-32.55	117.33	Predation	Diet	0	no	no
Bettongia penicillata	Fox	CR	1	Marlow, N.J., Thomas, N.D., Williams, A.A.E., Macmahon, B. and Lawson, J., 2014. The diet of foxes (Vulpes vulpes) in fragmented Wheatbelt reserves in Western Australia: implications for woylies (Bettongia penicillata) and other native fauna. Conservation Science Western Australia.	Marlow et al 2014 Conservation Science Western Australia	High/Very High		High/Very High	-32.78	116.97	Predation	Diet	1	no	no
Bettongia penicillata	Fox	CR	1	Marlow, N.J., Thomas, N.D., Williams, A.A.E., Macmahon, B. and Lawson, J., 2014. The diet of foxes (Vulpes vulpes) in fragmented Wheatbelt reserves in Western Australia: implications for woylies (Bettongia penicillata) and other native fauna. Conservation Science Western Australia.	Marlow et al 2014 Conservation Science Western Australia	High/Very High		High/Very High	-33.164	117.08	Predation	Diet	0	no	no
Bettongia penicillata	Fox	CR	1	Marlow, N.J., Thomas, N.D., Williams, A.A.E., Macmahon, B. and Lawson, J., 2014. The diet of foxes (Vulpes vulpes) in fragmented Wheatbelt reserves in Western Australia: implications for woylies (Bettongia penicillata) and other native fauna. Conservation Science Western Australia.	Marlow et al 2014 Conservation Science Western Australia	High/Very High		High/Very High	-33.163	117.05	Predation	Diet	0	no	no
Bettongia penicillata	Fox	CR	1	Marlow, N.J., Thomas, N.D., Williams, A.A., Macmahon, B., Lawson, J., Hitchen, Y., Angus, J. and Berry, O., 2015. Cats (Felis catus) are more abundant and are the dominant predator of woylies (Bettongia penicillata) after sustained fox (Vulpes vulpes) control. Australian Journal of Zoology, 63(1), pp.18-27.	Marlow et al 2015 Australian Journal of Zoology	High/Very High		High/Very High	-32.55	117.33	Predation	Hunted_reintroduced	1	no	no
Bettongia penicillata	Fox	CR	1	Marlow, N.J., Thomas, N.D., Williams, A.A., Macmahon, B., Lawson, J., Hitchen, Y., Angus, J. and Berry, O., 2015. Cats (Felis catus) are more abundant and are the dominant predator of woylies (Bettongia penicillata) after sustained fox (Vulpes vulpes) control. Australian Journal of Zoology, 63(1), pp.18-27.	Marlow et al 2015 Australian Journal of Zoology	High/Very High		High/Very High	-32.78	116.97	Predation	Hunted_reintroduced	1	no	no
Bettongia penicillata	Fox	CR	1	Marlow, N.J., Thomas, N.D., Williams, A.A., Macmahon, B., Lawson, J., Hitchen, Y., Angus, J. and Berry, O., 2015. Cats (Felis catus) are more abundant and are the dominant predator of woylies (Bettongia penicillata) after sustained fox (Vulpes vulpes) control. Australian Journal of Zoology, 63(1), pp.18-27.	Marlow et al 2015 Australian Journal of Zoology	High/Very High		High/Very High	-33.164	117.08	Predation	Hunted_reintroduced	1	no	no
Bettongia penicillata	Fox	CR	1	Marlow, N.J., Thomas, N.D., Williams, A.A., Macmahon, B., Lawson, J., Hitchen, Y., Angus, J. and Berry, O., 2015. Cats (Felis catus) are more abundant and are the dominant predator of woylies (Bettongia penicillata) after sustained fox (Vulpes vulpes) control. Australian Journal of Zoology, 63(1), pp.18-27.	Marlow et al 2015 Australian Journal of Zoology	High/Very High		High/Very High	-33.163	117.05	Predation	Hunted_reintroduced	1	no	no
Bettongia penicillata	Fox	CR	1	Martin, S., Ball, S. and Peeters, P., 2006. Reintroduction of the brush-tailed Bettong (Bettongia penicillata ogilbyi) into Lincoln National Park.Program review from September 1999 to July 2004. Department for Environment and Heritage, Government of South Australia.	Martin et al 2006 Report Department for Environment and Heritage	High/Very High		High/Very High	-34.87	135.88	Predation	Hunted_reintroduced	0	no	no
Bettongia penicillata	Fox	CR	1	Priddel, D. and Wheeler, R., 2004. An experimental translocation of brush-tailed bettongs (Bettongia penicillata) to western New South Wales. Wildlife Research, 31(4), pp.421-432.	Priddel and Wheeler 2004 Wildlife Research	High/Very High		High/Very High	-32.37	145.34	Predation	Hunted_reintroduced	0	no	no
Bettongia penicillata	Fox	CR	1	Kinnear, J.E., Sumner, N.R. and Onus, M.L., 2002. The red fox in Australia—an exotic predator turned biocontrol agent. Biological Conservation, 108(3), pp.335-359.	Kinnear et al 2002 Biological Conservation	High/Very High		High/Very High	-32.55	117.33	Baiting	Baiting_temporal	1	no	yes
Bettongia penicillata	Fox	CR	1	Orell, P., 2004. Fauna monitoring and staff training: Western Shield review – February 2003. Conservation Science Western Australia 5(2), 51-95.	Orell 2004 Conservation Science Western Australia	High/Very High		High/Very High	-32.77	116.97	Baiting	Baiting_temporal	0	no	yes
Bettongia penicillata	Fox	CR	1	Orell, P., 2004. Fauna monitoring and staff training: Western Shield review – February 2003. Conservation Science Western Australia 5(2), 51-95.	Orell 2004 Conservation Science Western Australia	High/Very High		High/Very High	-32.77	116.97	Baiting	Baiting_temporal	1	no	yes
Bettongia penicillata	Fox	CR	1	Wayne, A.F., Maxwell, M.A., Ward, C.G., Wayne, J.C., Vellios, C.V. and Wilson, I.J., 2017. Recoveries and cascading declines of native mammals associated with control of an introduced predator. Journal of Mammalogy, 98(2), pp.489-501.	Wayne et al 2017 Journal of Mammalogy	High/Very High		High/Very High	-34.37	116.28	Baiting	Baiting_temporal	0	no	yes
Bettongia penicillata	Fox	CR	1	Yeatman, G.J., Wayne, A.F., Mills, H.R. and Prince, J., 2016. Temporal patterns in the abundance of a critically endangered marsupial relates to disturbance by roads and agriculture. PLoS One, 11(8), p.e0160790.	Yeatman et al 2016 PloS One	High/Very High		High/Very High	-34.37	116.28	Baiting	Baiting_temporal	1	no	yes
Bettongia penicillata	Fox	CR	1	Geary, W.L., Tulloch, A.I., Ritchie, E.G., Doherty, T.S., Nimmo, D.G., Maxwell, M.A. and Wayne, A.F., 2023. Identifying historical and future global change drivers that place species recovery at risk. Global Change Biology, 29(11), pp.2953-2967.	Geary et al 2023 Global Change Biology	High/Very High		High/Very High	-34.37	116.28	Baiting	Baiting_spatial	0	no	yes
Bettongia penicillata	Fox	CR	1	Wayne, A.F., Liddelow, G.L. and Williams, M.R., 2011. FORESTCHECK: terrestrial vertebrate associations with fox control and silviculture in jarrah (Eucalyptus marginata) forest. Australian Forestry, 74(4), pp.336-349.	Wayne et al 2011 Australian Forestry	High/Very High		High/Very High	-34.37	116.28	Baiting	Baiting_spatial	1	no	yes
Bettongia penicillata	Fox	CR	1	Short, J. 1998. The extinction of rat-kangaroos (Marsupialia: Potoroidae) in New South Wales, Australia. Biological Conservation 86: 365-377.	Short 1998 Biological Conservation	High/Very High		High/Very High	-31.25	146.92	Population	Timing	1	yes	yes	no	no	yes	-999	no
Bettongia penicillata	Fox	CR	1	Wayne, A.F., Maxwell, M.A., Ward, C.G., Wayne, J.C., Vellios, C.V. and Wilson, I.J., 2017. Recoveries and cascading declines of native mammals associated with control of an introduced predator. Journal of Mammalogy, 98(2), pp.489-501.	Wayne et al 2017 Journal of Mammalogy	High/Very High		High/Very High	-34.37	116.28	Population	Temporal	0	yes	yes	no	no	no	1	no
Bettongia tropica	Cat	EN	1					High/Very High
Burramys parvus	Cat	CR	1	Doherty, T.S., Davis, R.A., van Etten, E.J., Algar, D., Collier, N., Dickman, C.R., Edwards, G., Masters, P., Palmer, R. and Robinson, S., 2015. A continental‐scale analysis of feral cat diet in Australia. Journal of Biogeography, 42(5), pp.964-975.	Doherty et al 2015 Journal of Biogeography	Very high		Very high			Predation	Hunted	1	no	no
Burramys parvus	Fox	CR	1	Davis, N.E., Forsyth, D.M., Triggs, B., Pascoe, C., Benshemesh, J., Robley, A., Lawrence, J., Ritchie, E.G., Nimmo, D.G. and Lumsden, L.F., 2015. Interspecific and geographic variation in the diets of sympatric carnivores: dingoes/wild dogs and red foxes in south-eastern Australia. PloS One, 10(3), p.e0120975.	Davies et al 2015 PloS One	Very high		Very high	-37.65	143.25	Predation	Diet	1	no	no
Burramys parvus	Fox	CR	1	Green, K. and Osborne, W.S., 1981. The diet of foxes, Vulpes vulpes (L.), in relation to abundance of prey above the winter snowline in New South Wales. Wildlife Research, 8(2), pp.349-360.	Green and Osborne 1981 Wildlife Research	Very high		Very high	-36.5	148.266	Predation	Diet	1	no	no
Burramys parvus	Fox	CR	1	Green, K., 2003. Altitudinal and temporal differences in the food of foxes (Vulpes vulpes) at alpine and subalpine altitudes in the Snowy Mountains. Wildlife Research, 30(3), pp.245-253.	Green 2003 Wildlife Research	Very high		Very high	-36.3	148.15	Predation	Diet	1	no	no
Conilurus penicillatus	Cat	VU	1	Davies, H.F., McCarthy, M.A., Firth, R.S., Woinarski, J.C., Gillespie, G.R., Andersen, A.N., Geyle, H.M., Nicholson, E. and Murphy, B.P., 2017. Top‐down control of species distributions: feral cats driving the regional extinction of a threatened rodent in northern Australia. Diversity and Distributions, 23(3), pp.272-283.	Davies et al 2017 Diversity and Distributions	High/Very High		High/Very High	-11.5	131.03	Population	Spatial	1	yes	yes	yes	yes	yes	88	no
Conilurus penicillatus	Cat	VU	1	Davies, H.F., McCarthy, M.A., Firth, R.S., Woinarski, J.C., Gillespie, G.R., Andersen, A.N., Rioli, W., Puruntatameri, J., Roberts, W., Kerinaiua, C. and Kerinauia, V., 2018. Declining populations in one of the last refuges for threatened mammal species in northern Australia. Austral Ecology, 43(5), pp.602-612.	Davies et al 2018 Austral Ecology	High/Very High		High/Very High	-11.5	131.03	Population	Spatial	1	yes	yes	yes	yes	yes	351	no
Conilurus penicillatus	Cat	VU	1	Penton, C.E., Davies, H.F., Radford, I.J., Woolley, L.A., Rangers, T.L. and Murphy, B.P., 2021. A hollow argument: understory vegetation and disturbance determine abundance of hollow-dependent mammals in an Australian tropical savanna. Frontiers in Ecology and Evolution, 9, p.739550.	Penton et al 2021 Frontiers in Ecology and Evolution	High/Very High		High/Very High	-11.5	131.03	Population	Spatial	1	yes	yes	yes	yes	yes	88	no
Conilurus penicillatus	Cat	VU	1	Stobo-Wilson, A.M., Stokeld, D., Einoder, L.D., Davies, H.F., Fisher, A., Hill, B.M., Mahney, T., Murphy, B.P., Scroggie, M.P., Stevens, A. and Woinarski, J.C.Z., 2020. Bottom-up and top-down processes influence contemporary patterns of mammal species richness in Australia's monsoonal tropics. Biological Conservation, 247, p.108638.	Stobo-Wilson et al 2020 Biological Conservation	High/Very High		High/Very High	-13.09	132.39	Population	Spatial	1	yes	yes	yes	yes	yes	312	no
Conilurus penicillatus	Cat	VU	1	Neave, G., Murphy, B.P., Rangers, T., Andersen, A.N. and Davies, H.F., 2024. The intact and the imperilled: contrasting mammal population trajectories between two large adjacent islands. Wildlife Research, 51(8).	Neave et al 2024 Wildlife Research	High/Very High		High/Very High	-11.5	131.03	Population	Spatial	1	yes	yes	yes	yes	no		no
Conilurus penicillatus	Cat	VU	1	Woinarski, J.C.Z., Ward, S., Mahney, T., Bradley, J., Brennan, K., Ziembicki, M. and Fisher, A., 2011. The mammal fauna of the Sir Edward Pellew island group, Northern Territory, Australia: refuge and death-trap. Wildlife Research, 38(4), pp.307-322.	Woinarski et al 2011 Wildlife Research	High/Very High		High/Very High	-15.6988	136.9999	Population	Spatial	1	yes	yes	yes	yes	yes	10	no
Dasycercus cristicauda	Cat	VU	1	Mahon, P.S., 1999. Predation by feral cats and red foxes and the dynamics of small mammal populations in arid Australia. PhD thesis, University of Sydney, Sydney, Australia.	Mahon 1999 Thesis University of Sydney	High		High	-23.46	138.28	Predation	Diet	1	no	no
Dasycercus cristicauda	Cat	VU	1	Paltridge, R., 2002. The diets of cats, foxes and dingoes in relation to prey availability in the Tanami Desert, Northern Territory. Wildlife Research, 29(4), pp.389-403.	Paltridge 2002 Wildlife Research	High		High	-20	130	Predation	Diet	1	no	no
Dasycercus cristicauda	Cat	VU	1	Vernes, K., Jackson, S.M., Elliott, T.F., Tischler, M. and Harper, A., 2021. Diets of mammalian carnivores in the deserts of north-eastern South Australia. Journal of Arid Environments, 188, p.104377.	Vernes et al 2021 Journal of Arid Environments	High		High	-25.934	138.676	Predation	Diet	1	no	no
Dasycercus cristicauda	Cat	VU	1	Pedler, R.D., Brandle, R., Read, J.L., Southgate, R., Bird, P. and Moseby, K.E., 2016. Rabbit biocontrol and landscape‐scale recovery of threatened desert mammals. Conservation Biology, 30(4), pp.774-782.	Pedler et al 2016 Conservation Biology	High		High	-30.564	136.9004	Population	Spatial	1	yes	yes	yes	yes	yes		no
Dasycercus cristicauda	Cat	VU	1	Dickman, C.R., Haythornthwaite, A.S., McNaught, G.H., Mahon, P.S., Tamayo, B. and Letnic, M., 2001. Population dynamics of three species of dasyurid marsupials in arid central Australia: a 10-year study. Wildlife Research, 28(5), pp.493-506.	Dickman et al 2001 Wildlife Research	High		High	-23.8367	138.2561	Population	Temporal	0	yes	yes		yes	no		no
Dasycercus cristicauda	Cat	VU	1	Paltridge, R.M., 2005. Predator-prey interactions in the spinifex grasslands of central Australia. PhD Thesis, University of Wollongong	Paltridge 2005 Thesis	High		High	-19.2	132.6666667	Predation	Hunted	1	no	no
Dasycercus cristicauda	Fox	VU	1	Paltridge, R.M., 2005. Predator-prey interactions in the spinifex grasslands of central Australia. PhD Thesis, University of Wollongong	Paltridge 2005 Thesis	High		High	-19.2	132.6666667	Predation	Hunted	1	no	no
Dasycercus cristicauda	Fox	VU	1	Mahon, P.S., 1999. Predation by feral cats and red foxes and the dynamics of small mammal populations in arid Australia. PhD thesis, University of Sydney, Sydney, Australia.	Mahon 1999 Thesis University of Sydney	High		High	-23.46	138.28	Predation	Diet	1	no	no
Dasycercus cristicauda	Fox	VU	1	Paltridge, R., 2002. The diets of cats, foxes and dingoes in relation to prey availability in the Tanami Desert, Northern Territory. Wildlife Research, 29(4), pp.389-403.	Paltridge 2002 Wildlife Research	High		High	-20	130	Predation	Diet	1	no	no
Dasycercus cristicauda	Fox	VU	1	Pedler, R.D., Brandle, R., Read, J.L., Southgate, R., Bird, P. and Moseby, K.E., 2016. Rabbit biocontrol and landscape‐scale recovery of threatened desert mammals. Conservation Biology, 30(4), pp.774-782.	Pedler et al 2016 Conservation Biology	High		High	-30.564	136.9004	Population	Spatial	1	yes	yes	yes	yes	yes		no
Dasycercus cristicauda	Fox	VU	1	Dickman, C.R., Haythornthwaite, A.S., McNaught, G.H., Mahon, P.S., Tamayo, B. and Letnic, M., 2001. Population dynamics of three species of dasyurid marsupials in arid central Australia: a 10-year study. Wildlife Research, 28(5), pp.493-506.	Dickman et al 2001 Wildlife Research	High		High	-23.8367	138.2561	Population	Temporal	0	yes	yes	no	yes	no		no
Dasyuroides byrnei	Fox	VU	0					High
Dasyurus geoffroii	Cat	NT	1	Moseby, K., Hodgens, P., Bannister, H., Mooney, P., Brandle, R., Lynch, C., Young, C., Jansen, J. and Jensen, M., 2021. The ecological costs and benefits of a feral cat poison‐baiting programme for protection of reintroduced populations of the western quoll and brushtail possum. Austral Ecology, 46(8), pp.1366-1382.	Moseby et al 2021 Austral Ecology	Moderate		Moderate	-31.37	138.59	Predation	Hunted_reintroduced	1	no	no
Dasyurus geoffroii	Cat	NT	1	Moseby, K.E., Hodgens, P., Peacock, D., Mooney, P., Brandle, R., Lynch, C., West, R., Young, C.M., Bannister, H., Copley, P. and Jensen, M.A., 2021. Intensive monitoring, the key to identifying cat predation as a major threat to native carnivore (Dasyurus geoffroii) reintroduction. Biodiversity and Conservation, 30, pp.1547-1571.	Moseby et al 2021 Biodiversity and Conservation	Moderate		Moderate	-31.37	138.59	Predation	Hunted_reintroduced	1	no	no
Dasyurus geoffroii	Cat	NT	1	Moseby, K.E., Peacock, D.E. and Read, J.L., 2015. Catastrophic cat predation: a call for predator profiling in wildlife protection programs. Biological Conservation, 191, pp.331-340.	Moseby et al 2015 Biological Conservation	Moderate		Moderate	-31.37	138.59	Predation	Hunted_reintroduced	1	no	no
Dasyurus geoffroii	Cat	NT	1	Glen, A.S., Berry, O., Sutherland, D.R., Garretson, S., Robinson, T. and De Tores, P.J., 2010. Forensic DNA confirms intraguild killing of a chuditch (Dasyurus geoffroii) by a feral cat (Felis catus). Conservation Genetics, 11, pp.1099-1101.	Glen et al 2010 Conservation Genetics	Moderate		Moderate			Predation	Hunted	1	no	no
Dasyurus geoffroii	Cat	NT	1	Comer, S., Clausen, L., Cowen, S., Pinder, J., Thomas, A., Burbidge, A.H., Tiller, C., Algar, D. and Speldewinde, P., 2020. Integrating feral cat (Felis catus) control into landscape-scale introduced predator management to improve conservation prospects for threatened fauna: a case study from the south coast of Western Australia. Wildlife Research, 47(8), pp.762-778.	Comer et al 2020 Wildlife Research	Moderate		Moderate	-33.8	119.88	Population	Temporal	0	yes	yes	no	no	no		no
Dasyurus geoffroii	Cat	NT	1	Moseby, K., Hodgens, P., Bannister, H., Mooney, P., Brandle, R., Lynch, C., Young, C., Jansen, J. and Jensen, M., 2021. The ecological costs and benefits of a feral cat poison‐baiting programme for protection of reintroduced populations of the western quoll and brushtail possum. Austral Ecology, 46(8), pp.1366-1382.	Moseby et al 2021 Austral Ecology	Moderate		Moderate	-31.37	138.59	Baiting	Baiting_temporal	0	no	yes
Dasyurus geoffroii	Cat	NT	1	Moseby, K., Hodgens, P., Bannister, H., Mooney, P., Brandle, R., Lynch, C., Young, C., Jansen, J. and Jensen, M., 2021. The ecological costs and benefits of a feral cat poison‐baiting programme for protection of reintroduced populations of the western quoll and brushtail possum. Austral Ecology, 46(8), pp.1366-1382.	Moseby et al 2021 Austral Ecology	Moderate		Moderate	-31.37	138.59	Population	Temporal	0	yes	yes	no	no	no		no
Dasyurus geoffroii	Cat	NT	1	Wayne, A.F., Maxwell, M.A., Ward, C.G., Wayne, J.C., Vellios, C.V. and Wilson, I.J., 2017. Recoveries and cascading declines of native mammals associated with control of an introduced predator. Journal of Mammalogy, 98(2), pp.489-501.	Wayne et al 2017 Journal of Mammalogy	Moderate		Moderate	-34.37	116.28	Population	Temporal	1	yes	yes	no	no	no		no
Dasyurus geoffroii	Fox	NT	1	Moseby, K., Hodgens, P., Bannister, H., Mooney, P., Brandle, R., Lynch, C., Young, C., Jansen, J. and Jensen, M., 2021. The ecological costs and benefits of a feral cat poison‐baiting programme for protection of reintroduced populations of the western quoll and brushtail possum. Austral Ecology, 46(8), pp.1366-1382.	Moseby et al 2021 Austral Ecology	Very high		Very high	-31.37	138.59	Predation	Hunted_reintroduced	0	no	no
Dasyurus geoffroii	Fox	NT	1	Moseby, K.E., Hodgens, P., Peacock, D., Mooney, P., Brandle, R., Lynch, C., West, R., Young, C.M., Bannister, H., Copley, P. and Jensen, M.A., 2021. Intensive monitoring, the key to identifying cat predation as a major threat to native carnivore (Dasyurus geoffroii) reintroduction. Biodiversity and Conservation, 30, pp.1547-1571.	Moseby et al 2021 Biodiversity and Conservation	Very high		Very high	-31.37	138.59	Predation	Hunted_reintroduced	0	no	no
Dasyurus geoffroii	Fox	NT	1	Moseby, K.E., Peacock, D.E. and Read, J.L., 2015. Catastrophic cat predation: a call for predator profiling in wildlife protection programs. Biological Conservation, 191, pp.331-340.	Moseby et al 2015 Biological Conservation	Very high		Very high	-31.37	138.59	Predation	Hunted_reintroduced	0	no	no
Dasyurus geoffroii	Fox	NT	1	Comer, S., Clausen, L., Cowen, S., Pinder, J., Thomas, A., Burbidge, A.H., Tiller, C., Algar, D. and Speldewinde, P., 2020. Integrating feral cat (Felis catus) control into landscape-scale introduced predator management to improve conservation prospects for threatened fauna: a case study from the south coast of Western Australia. Wildlife Research, 47(8), pp.762-778.	Comer et al 2020 Wildlife Research	Very high		Very high	-33.8	119.88	Population	Temporal	1	no	yes
Dasyurus geoffroii	Fox	NT	1	Department of Environment and Conservation, 2012. Chuditch (Dasyurus geoffroii) Recovery Plan. Wildlife Management Program No. 54. Department of Environment and Conservation, Perth, Western Australia.	Department of Environment and Conservation 2012	Very high		Very high	-32.77	116.97	Baiting	Baiting_temporal	0	no	yes
Dasyurus geoffroii	Fox	NT	1	Morris, K., Johnson, B., Orell, P., Gaikhorst, G., Wayne, A. and Moro, D., 2003. Recovery of the threatened chuditch (Dasyurus geoffroii): a case study. Predators With Pouches: The Biology of Carnivorous Marsupials, pp.435-451.	Morris et al 2003 Predators with Pouches: The Biology of Carnivorous Marsupials	Very high		Very high	-33.32	116.4948	Baiting	Baiting_temporal	1	no	yes
Dasyurus geoffroii	Fox	NT	1	Orell, P., 2004. Fauna monitoring and staff training: Western Shield review – February 2003. Conservation Science Western Australia 5(2), 51-95.	Orell 2004 Conservation Science Western Australia	Very high		Very high	-32.77	116.97	Baiting	Baiting_temporal	0	no	yes
Dasyurus geoffroii	Fox	NT	1	Orell, P., 2004. Fauna monitoring and staff training: Western Shield review – February 2003. Conservation Science Western Australia 5(2), 51-95.	Orell 2004 Conservation Science Western Australia	Very high		Very high	-32.77	116.97	Baiting	Baiting_temporal	1	no	yes
Dasyurus geoffroii	Fox	NT	1	Geary, W.L., Tulloch, A.I., Ritchie, E.G., Doherty, T.S., Nimmo, D.G., Maxwell, M.A. and Wayne, A.F., 2023. Identifying historical and future global change drivers that place species recovery at risk. Global Change Biology, 29(11), pp.2953-2967.	Geary et al 2023 Global Change Biology	Very high		Very high	-34.37	116.28	Baiting	Baiting_spatial	0	no	yes
Dasyurus geoffroii	Fox	NT	1	Kinnear, J.E., Sumner, N.R. and Onus, M.L., 2002. The red fox in Australia—an exotic predator turned biocontrol agent. Biological Conservation, 108(3), pp.335-359.	Kinnear et al 2002 Biological Conservation	Very high		Very high	-32.55	117.33	Baiting	Baiting_spatial	1	no	yes
Dasyurus geoffroii	Fox	NT	1	Wayne, A.F., Liddelow, G.L. and Williams, M.R., 2011. FORESTCHECK: terrestrial vertebrate associations with fox control and silviculture in jarrah (Eucalyptus marginata) forest. Australian Forestry, 74(4), pp.336-349.	Wayne et al 2011 Australian Forestry	Very high		Very high	-34.37	116.28	Baiting	Baiting_spatial	1	no	yes
Dasyurus geoffroii	Fox	NT	1	Wayne, A.F., Maxwell, M.A., Ward, C.G., Wayne, J.C., Vellios, C.V. and Wilson, I.J., 2017. Recoveries and cascading declines of native mammals associated with control of an introduced predator. Journal of Mammalogy, 98(2), pp.489-501.	Wayne et al 2017 Journal of Mammalogy	Very high		Very high	-34.37	116.28	Population	Temporal	0	yes	yes	no	no	no		no
Dasyurus hallucatus	Cat	EN	1	Stokeld D, Fisher A, Gentles T, Hill B, Triggs B, Woinarski JCZ, Gillespie GR. 2018. What do predator diets tell us about mammal declines in Kakadu National Park? Wildlife Research 45:92-101.	Stokeld et al 2018 Wildlife Research	High		High	-13.09	132.39	Predation	Diet	1	no	no
Dasyurus hallucatus	Cat	EN	1	Cowan, M., Moro, D., Anderson, H., Angus, J., Garretson, S. and Morris, K., 2020. Aerial baiting for feral cats is unlikely to affect survivorship of northern quolls in the Pilbara region of Western Australia. Wildlife Research, 47(8), pp.589-598.	Cowan et al 2020 Wildlife Research	High		High	-22.49	118.4	Predation	Hunted	1	no	no
Dasyurus hallucatus	Cat	EN	1	Cowan, M., Moro, D., Anderson, H., Angus, J., Garretson, S. and Morris, K., 2020. Aerial baiting for feral cats is unlikely to affect survivorship of northern quolls in the Pilbara region of Western Australia. Wildlife Research, 47(8), pp.589-598.	Cowan et al 2020 Wildlife Research	High		High	-22.5	118.4	Predation	Hunted	1	no	no
Dasyurus hallucatus	Cat	EN	1	Oakwood, M., 2000. Reproduction and demography of the northern quoll, Dasyurus hallucatus, in the lowland savanna of northern Australia. Australian Journal of Zoology, 48(5), pp.519-539.	Oakwood 2000 Australian Journal of Zoology	High		High	-13.09	132.39	Predation	Hunted	1	no	no
Dasyurus hallucatus	Cat	EN	1	Peacock D, Abbott I. 2014. When the ‘native cat’would ‘plague’: historical hyperabundance in the quoll (Marsupialia: Dasyuridae) and an assessment of the role of disease, cats and foxes in its curtailment. Australian Journal of Zoology 62:294-344.	Peacock and Abbott 2014 Australian Journal of Zoology	High		High	-18.0903	145.3143	Predation	Hunted	1	no	no
Dasyurus hallucatus	Cat	EN	1	Pollock, A.B., 1999. Notes on status, distribution and diet of northern quoll Dasyurus hallucatus in the Mackay-Bowen area, mideastern Queensland. Australian Zoologist, 31(2), pp.388-395.	Pollock 1999 Australian Zoologist	High		High	-21.13	149.18	Predation	Hunted	1	no	no
Dasyurus hallucatus	Cat	EN	1	Palmer, R., Anderson, H., Richards, B., Craig, M.D. and Gibson, L., 2021. Does aerial baiting for controlling feral cats in a heterogeneous landscape confer benefits to a threatened native meso-predator?. PLoS One, 16(5), p.e0251304.	Palmer et al 2021 PloS One	High		High	-22.49	118.4	Baiting	Baiting_spatial	1	no	yes
Dasyurus hallucatus	Cat	EN	1	Palmer, R., Anderson, H., Richards, B., Craig, M.D. and Gibson, L., 2021. Does aerial baiting for controlling feral cats in a heterogeneous landscape confer benefits to a threatened native meso-predator?. PLoS One, 16(5), p.e0251304.	Palmer et al 2021 PloS One	High		High	-22.5	118.4	Baiting	Baiting_spatial	1	no	yes
Dasyurus hallucatus	Cat	EN	1	Stobo-Wilson, A.M., Stokeld, D., Einoder, L.D., Davies, H.F., Fisher, A., Hill, B.M., Mahney, T., Murphy, B.P., Scroggie, M.P., Stevens, A. and Woinarski, J.C.Z., 2020. Bottom-up and top-down processes influence contemporary patterns of mammal species richness in Australia's monsoonal tropics. Biological Conservation, 247, p.108638.	Stobo-Wilson et al 2020 Biological Conservation	High		High	-13.09	132.39	Population	Spatial	1	yes	yes	yes	yes	yes	312	no
Dasyurus hallucatus	Cat	EN	1	Palmer, R., Anderson, H., Richards, B., Craig, M.D. and Gibson, L., 2021. Does aerial baiting for controlling feral cats in a heterogeneous landscape confer benefits to a threatened native meso-predator?. PLoS One, 16(5), p.e0251304.	Palmer et al 2021 PLoS One	High		High	-22.49	118.4	Population	Temporal	0	yes	yes	yes	no	no	2	no
Dasyurus hallucatus	Cat	EN	1	Trewella, G.J., Cremona, T., Nevard, H. and Murphy, B.P., 2023. Habitat structure facilitates coexistence of native and invasive mesopredators in an Australian tropical savanna. Wildlife Research, 50(12), pp.1058-1070.	Trewella et al 2023 Wildlife Research	High		High	-12.6493	141.847	Population	Spatial	0	yes	yes	yes	yes	yes		no
Dasyurus hallucatus	Cat	EN	1	Woinarski, J.C.Z., Ward, S., Mahney, T., Bradley, J., Brennan, K., Ziembicki, M. and Fisher, A., 2011. The mammal fauna of the Sir Edward Pellew island group, Northern Territory, Australia: refuge and death-trap. Wildlife Research, 38(4), pp.307-322.	Woinarski et al 2011 Wildlife Research	High		High	-15.6988	136.9999	Population	Spatial	0	yes	yes	yes	yes	yes	10	no
Dasyurus hallucatus	Fox	EN	0					Moderate
Dasyurus maculatus	Cat	NT	1	Körtner, G., Gresser, S. and Harden, B., 2003. Does fox baiting threaten the spotted-tailed quoll, Dasyurus maculatus?. Wildlife Research, 30(2), pp.111-118.	Kortner et al 2003 Wildlife Research	Very high		Very high	-31.12	152.1	Predation	Hunted	0	no	no
Dasyurus maculatus	Cat	NT	1	Körtner, G., Gresser, S. and Harden, B., 2003. Does fox baiting threaten the spotted-tailed quoll, Dasyurus maculatus?. Wildlife Research, 30(2), pp.111-118.	Kortner et al 2003 Wildlife Research	Very high		Very high	-31.12	152.1	Population	Temporal	0	yes	yes	yes	no	yes	2	no
Dasyurus maculatus	Cat	NT	1	Catling, P.C. and Burt, R.J., 1997. Studies of the ground-dwelling mammals of eucalypt forests in north-eastern New South Wales: the species, their abundance and distribution. Wildlife Research, 24(1), pp.1-19.	Catling and Burt 1997 Wildlife Research	Very high		Very high	-29.6815	152.9381	Population	Spatial	0	yes	yes	yes	yes	yes	13	no
Dasyurus maculatus	Fox	NT	1	Körtner, G., Gresser, S. and Harden, B., 2003. Does fox baiting threaten the spotted-tailed quoll, Dasyurus maculatus?. Wildlife Research, 30(2), pp.111-118.	Kortner et al 2003 Wildlife Research	Very high		Very high	-31.12	152.1	Predation	Hunted	1	no	no
Dasyurus maculatus	Fox	NT	1	Körtner, G., Gresser, S. and Harden, B., 2003. Does fox baiting threaten the spotted-tailed quoll, Dasyurus maculatus?. Wildlife Research, 30(2), pp.111-118.	Kortner et al 2003 Wildlife Research	Very high		Very high	-31.12	152.1	Baiting	Baiting_temporal	0	no	yes
Dasyurus maculatus	Fox	NT	1	Körtner, G., Gresser, S. and Harden, B., 2003. Does fox baiting threaten the spotted-tailed quoll, Dasyurus maculatus?. Wildlife Research, 30(2), pp.111-118.	Kortner et al 2003 Wildlife Research	Very high		Very high	-31.12	152.1	Population	Temporal	0	yes	yes	yes	no	yes	2	no
Dasyurus maculatus	Fox	NT	1	Catling, P.C. and Burt, R.J., 1997. Studies of the ground-dwelling mammals of eucalypt forests in north-eastern New South Wales: the species, their abundance and distribution. Wildlife Research, 24(1), pp.1-19.	Catling and Burt 1997 Wildlife Research	Very high		Very high	-29.6815	152.9381	Population	Spatial	0	yes	yes	yes	yes	yes	8	no
Dasyurus viverrinus	Cat	EN	1	Peacock D, Abbott I. 2014. When the ‘native cat’would ‘plague’: historical hyperabundance in the quoll (Marsupialia: Dasyuridae) and an assessment of the role of disease, cats and foxes in its curtailment. Australian Journal of Zoology 62:294-344.	Peacock and Abbott 2014 Australian Journal of Zoology	High		High	-38.0627	143.752	Predation	Hunted_reintroduced	0	no	no
Dasyurus viverrinus	Cat	EN	1	Robinson NM, Blanchard W, MacGregor C, Brewster R, Dexter N, Lindenmayer DB. 2021. Can evolutionary theories of dispersal and senescence predict postrelease survival, dispersal, and body condition of a reintroduced threatened mammal? Ecol Evol;11:1002– 1012	Robinson et al 2021 Ecology and Evolution	High		High	-35.1	150.4	Predation	Hunted_reintroduced	0	no	no
Dasyurus viverrinus	Cat	EN	1	Robinson, N.M., Dexter, N., Brewster, R., Maple, D., MacGregor, C., Rose, K., Hall, J. and Lindenmayer, D.B., 2020. Be nimble with threat mitigation: lessons learned from the reintroduction of an endangered species. Restoration Ecology, 28(1), pp.29-38.	Robinson et al 2020 Restoration Ecology	High		High	-35.1	150.4	Predation	Hunted_reintroduced	0	no	no
Dasyurus viverrinus	Cat	EN	1	Peacock D, Abbott I. 2014. When the ‘native cat’would ‘plague’: historical hyperabundance in the quoll (Marsupialia: Dasyuridae) and an assessment of the role of disease, cats and foxes in its curtailment. Australian Journal of Zoology 62:294-344.	Peacock and Abbott 2014 Australian Journal of Zoology	High		High	-38.0627	143.752	Predation	Hunted	1	no	no
Dasyurus viverrinus	Cat	EN	1	Fancourt, B.A., Hawkins, C.E., Cameron, E.Z., Jones, M.E. and Nicol, S.C., 2015. Devil declines and catastrophic cascades: is mesopredator release of feral cats inhibiting recovery of the eastern quoll?. PLoS One, 10(3), p.e0119303.	Fancourt 2015 PloS One	High		High	-42.08	146.81	Population	Spatial	0	yes	yes	yes	yes	yes	16	no
Dasyurus viverrinus	Cat	EN	1	Hollings, T., Jones, M., Mooney, N. and Mccallum, H., 2014. Trophic cascades following the disease‐induced decline of an apex predator, the Tasmanian devil. Conservation Biology, 28(1), pp.63-75.	Hollings 2014 Conservation Biology	High		High	-42.08	146.81	Population	Temporal	1	yes	yes	yes	yes	yes	3	no
Dasyurus viverrinus	Fox	EN	1	Peacock D, Abbott I. 2014. When the ‘native cat’would ‘plague’: historical hyperabundance in the quoll (Marsupialia: Dasyuridae) and an assessment of the role of disease, cats and foxes in its curtailment. Australian Journal of Zoology 62:294-344.	Peacock and Abbott 2014 Australian Journal of Zoology	Very high		Very high	-38.0627	143.752	Predation	Hunted_reintroduced	1	no	no
Dasyurus viverrinus	Fox	EN	1	Robinson NM, Blanchard W, MacGregor C, Brewster R, Dexter N, Lindenmayer DB. 2021. Can evolutionary theories of dispersal and senescence predict postrelease survival, dispersal, and body condition of a reintroduced threatened mammal? Ecol Evol;11:1002– 1012	Robinson et al 2021 Ecology and Evolution	Very high		Very high	-35.1	150.4	Predation	Hunted_reintroduced	1	no	no
Dasyurus viverrinus	Fox	EN	1	Robinson, N.M., Dexter, N., Brewster, R., Maple, D., MacGregor, C., Rose, K., Hall, J. and Lindenmayer, D.B., 2020. Be nimble with threat mitigation: lessons learned from the reintroduction of an endangered species. Restoration Ecology, 28(1), pp.29-38.	Robinson et al 2020 Restoration Ecology	Very high		Very high	-35.1	150.4	Predation	Hunted_reintroduced	1	no	no
Dasyurus viverrinus	Fox	EN	1	Peacock D, Abbott I. 2014. When the ‘native cat’would ‘plague’: historical hyperabundance in the quoll (Marsupialia: Dasyuridae) and an assessment of the role of disease, cats and foxes in its curtailment. Australian Journal of Zoology 62:294-344.	Peacock and Abbott 2014 Australian Journal of Zoology	Very high		Very high	-38.0627	143.752	Predation	Hunted	1	no	no
Falsistrellus tasmaniensis	Cat	VU	1					N/A
Hipposideros inornatus	Cat	VU	0					Minor
Isoodon auratus	Cat	VU	1	Wysong, M.L., 2016. Predator ecology in the arid rangelands of Western Australia: spatial interactions and resource competition between an apex predator, the dingo Canis dingo, and an introduced mesopredator, the feral cat Felis catus. PhD thesis, University of Western Australia, Perth.	Wysong 2016 Thesis University of Western Australia	Moderate		Moderate	-26.1986	121.3598	Predation	Diet	1	no	no
Isoodon auratus	Cat	VU	1	Blythman, M., Lohr, C., Sims, C. and Morris, K., 2020. Translocation of Golden Bandicoots, Isoodon auratus barrowensis, from a fenced enclosure to unfenced managed land on Matuwa (formally Lorna Glen) September 2015: Final Report. Department of Biodiversity Conservation and Attractions, Perth Western Australia, 43.	Blythman et al 2020 Report Department of Biodiversity Conservation and Attractions	Moderate		Moderate	-26.1986	121.3598	Predation	Hunted_reintroduced	1	no	no
Isoodon auratus	Cat	VU	1	Christensen, P. and Burrows, N., 1995. Project desert dreaming: experimental reintroduction of mammals to the Gibson Desert, Western Australia. Reintroduction Biology of Australian and New Zealand Fauna’.(Ed. M. Serena.) pp, pp.199-207.	Christensen and Burrows 1995 Reintroduction Biology of Australian and New Zealand Fauna	Moderate		Moderate	-20.78	121.5474	Predation	Hunted_reintroduced	0	no	no
Isoodon auratus	Cat	VU	1	Moseby, K.E., Peacock, D.E. and Read, J.L., 2015. Catastrophic cat predation: a call for predator profiling in wildlife protection programs. Biological Conservation, 191, pp.331-340.	Moseby et al 2015 Biological Conservation	Moderate		Moderate	-26.227	115.4	Predation	Hunted_reintroduced	0	no	no
Isoodon auratus	Cat	VU	1	Doherty, T.S., Dickman, C.R., Johnson, C.N., Legge, S.M., Ritchie, E.G. and Woinarski, J.C., 2017. Impacts and management of feral cats Felis catus in Australia. Mammal Review, 47(2), pp.83-97.	Doherty et al 2017 Mammal Review	Moderate		Moderate			Predation	Hunted	1	no	no
Isoodon auratus	Fox	VU	1	Blythman, M., Lohr, C., Sims, C. and Morris, K., 2020. Translocation of Golden Bandicoots, Isoodon auratus barrowensis, from a fenced enclosure to unfenced managed land on Matuwa (formally Lorna Glen) September 2015: Final Report. Department of Biodiversity Conservation and Attractions, Perth Western Australia, 43.	Blythman et al 2020 Report Department of Biodiversity Conservation and Attractions	N/A		N/A	-26.1986	121.3598	Predation	Hunted_reintroduced	0	no	no
Isoodon auratus	Fox	VU	1	Christensen, P. and Burrows, N., 1995. Project desert dreaming: experimental reintroduction of mammals to the Gibson Desert, Western Australia. Reintroduction Biology of Australian and New Zealand Fauna’.(Ed. M. Serena.) pp, pp.199-207.	Christensen and Burrows 1995 Reintroduction Biology of Australian and New Zealand Fauna	N/A		N/A	-20.78	115.4	Predation	Hunted_reintroduced	0	no	no
Lagorchestes hirsutus	Cat	VU	1	Paltridge, R., Gibson, D. and Edwards, G., 1997. Diet of the feral cat (Felis catus) in central Australia. Wildlife Research, 24(1), pp.67-76.	Paltridge et al 1997 Wildlife Research	Moderate		Moderate	-24.29	131.57	Predation	Diet	1	no	no
Lagorchestes hirsutus	Cat	VU	1	Gibson, D.F., Lundie-Jenkins, G., Langford, D.G., Cole, J.R. and Johnson, K.A., 1994. Predation by feral cats, Felis catus, on the rufous hare-wallaby, Lagorchestes hirsutus, in the Tanami Desert. Australian Mammalogy, 17(1), pp.103-107.	Gibson et al 1994 Australian Mammalogy	Moderate		Moderate	-20.21	131.54	Predation	Hunted_reintroduced	1	no	no
Lagorchestes hirsutus	Cat	VU	1	Hardman, B. and Moro, D., 2006. Optimising reintroduction success by delayed dispersal: is the release protocol important for hare-wallabies?. Biological Conservation, 128(3), pp.403-411.	Hardman and Moro 2006 Biological Conservation	Moderate		Moderate	-25.44	113.32	Predation	Hunted_reintroduced	1	no	no
Lagorchestes hirsutus	Cat	VU	1	Hardman, B., Moro, D. and Calver, M., 2016. Direct evidence implicates feral cat predation as the primary cause of failure of a mammal reintroduction programme. Ecological Management & Restoration, 17(2), pp.152-158.	Hardman et al 2016 Ecological Management and Restoration	Moderate		Moderate	-25.44	113.32	Predation	Hunted_reintroduced	1	no	no
Lagorchestes hirsutus	Cat	VU	1	Lundie-Jenkins, G., Corbett, L.K., Phillips, C.M. 1993. Ecology of the rufous hare-wallaby, Lagorchestes hirsutus Gould (Marsupialia : Macropodidae) in the Tanami Desert, Northern Territory. III Interactions with introduced mammal species. Wildlife Research, 20(4), pp 495-511.	Lundie-Jenkins et al 1993 Wildlife Research	Moderate		Moderate	-20.21	131.54	Population	Spatial	0	yes	yes	no	yes	yes	2	no
Lagorchestes hirsutus	Fox	VU	1	Lundie-Jenkins, G., Corbett, L.K., Phillips, C.M. 1993. Ecology of the rufous hare-wallaby, Lagorchestes hirsutus Gould (Marsupialia : Macropodidae) in the Tanami Desert, Northern Territory. III Interactions with introduced mammal species. Wildlife Research, 20(4), pp 495-511.	Lundie-Jenkins et al 1993 Wildlife Research	Extreme		Extreme	-20.21	131.54	Predation	Diet	1	no	no
Lagorchestes hirsutus	Fox	VU	1	Gibson, D.F., Lundie-Jenkins, G., Langford, D.G., Cole, J.R. and Johnson, K.A., 1994. Predation by feral cats, Felis catus, on the rufous hare-wallaby, Lagorchestes hirsutus, in the Tanami Desert. Australian Mammalogy, 17(1), pp.103-107.	Gibson et al 1994 Australian Mammalogy	Extreme		Extreme	-20.21	131.54	Predation	Hunted_reintroduced	0	no	no
Lagorchestes hirsutus	Fox	VU	1	Lundie-Jenkins, G., Corbett, L.K., Phillips, C.M. 1993. Ecology of the rufous hare-wallaby, Lagorchestes hirsutus Gould (Marsupialia : Macropodidae) in the Tanami Desert, Northern Territory. III Interactions with introduced mammal species. Wildlife Research, 20(4), pp 495-511.	Lundie-Jenkins et al 1993 Wildlife Research	Extreme		Extreme	-20.21	131.54	Population	Timing	1	no	yes
Lagostrophus fasciatus	Cat	VU	1	Hardman, B., Moro, D. and Calver, M., 2016. Direct evidence implicates feral cat predation as the primary cause of failure of a mammal reintroduction programme. Ecological Management & Restoration, 17(2), pp.152-158.	Hardman et al 2016 Ecological Management and Restoration	Moderate		Moderate	-25.44	113.32	Predation	Hunted_reintroduced	1	no	no
Lagostrophus fasciatus	Fox	VU	1					Moderate
Leporillus conditor	Cat	NT	1	Copley, P., 1999. Natural histories of Australia’s stick-nest rats, genus Leporillus (Rodentia: Muridae). Wildlife Research, 26(4), pp.513-539.	Copley 1999 Wildlife Research	Moderate		Moderate	-34.5	139.87	Predation	Hunted_reintroduced	1	no	no
Leporillus conditor	Fox	NT	1	Copley, P., 1999. Natural histories of Australia’s stick-nest rats, genus Leporillus (Rodentia: Muridae). Wildlife Research, 26(4), pp.513-539.	Copley 1999 Wildlife Research	Moderate		Moderate	-34.5	139.87	Predation	Hunted_reintroduced	1	no	no
Leporillus conditor	Fox	NT	1	Copley, P., 1999. Natural histories of Australia’s stick-nest rats, genus Leporillus (Rodentia: Muridae). Wildlife Research, 26(4), pp.513-539.	Copley 1999 Wildlife Research	Moderate		Moderate	-34.5	139.87	Population	Timing	0	no	no
Macropus parma	Cat	NT	0	Short, J., Bradshaw, S.D., Giles, J., Prince, R.I.T. and Wilson, G.R., 1992. Reintroduction of macropods (Marsupialia: Macropodoidea) in Australia—a review. Biological Conservation, 62(3), pp.189-204.	Short et al 1992 Biological Conservation	Moderate		Moderate	-33.0976	151.59	Predation	Hunted_reintroduced	0	no	no
Macropus parma	Fox	NT	1	Glen, A.S., Pennay, M., Dickman, C.R., Wintle, B.A. and Firestone, K.B., 2011. Diets of sympatric native and introduced carnivores in the Barrington Tops, eastern Australia. Austral Ecology, 36(3), pp.290-296.	Glen et al 2011 Austral Ecology	N/A		N/A	-32.06	151.66	Predation	Diet	1	no	no
Macropus parma	Fox	NT	1	Glen, A.S., Pennay, M., Dickman, C.R., Wintle, B.A. and Firestone, K.B., 2011. Diets of sympatric native and introduced carnivores in the Barrington Tops, eastern Australia. Austral Ecology, 36(3), pp.290-296.	Glen et al 2011 Austral Ecology	N/A		N/A	-34.58	150.58	Predation	Hunted_reintroduced	1	no	no
Macropus parma	Fox	NT	1	Short, J., Bradshaw, S.D., Giles, J., Prince, R.I.T. and Wilson, G.R., 1992. Reintroduction of macropods (Marsupialia: Macropodoidea) in Australia—a review. Biological Conservation, 62(3), pp.189-204.	Short et al 1992 Biological Conservation	N/A		N/A	-34.58	150.58	Predation	Hunted_reintroduced	1	no	no
Macrotis lagotis	Cat	VU	1	Murphy, B.P., Woolley, L.A., Geyle, H.M., Legge, S.M., Palmer, R., Dickman, C.R., Augusteyn, J., Brown, S.C., Comer, S., Doherty, T.S. and Eager, C., 2019. Introduced cats (Felis catus) eating a continental fauna: the number of mammals killed in Australia. Biological Conservation, 237, pp.28-40.	Murphy et al 2019 Biological Conservation	Very high/Extreme		Very high/Extreme			Predation	Diet	1	no	no
Macrotis lagotis	Cat	VU	1	Paltridge, R., 2002. The diets of cats, foxes and dingoes in relation to prey availability in the Tanami Desert, Northern Territory. Wildlife Research, 29(4), pp.389-403.	Paltridge 2002 Wildlife Research	Very high/Extreme		Very high/Extreme	-20	130	Predation	Diet	1	no	no
Macrotis lagotis	Cat	VU	1	Wysong, M.L., 2016. Predator ecology in the arid rangelands of Western Australia: spatial interactions and resource competition between an apex predator, the dingo Canis dingo, and an introduced mesopredator, the feral cat Felis catus. PhD thesis, University of Western Australia, Perth.	Wysong 2016 Thesis University of Western Australia	Very high/Extreme		Very high/Extreme	-26.1986	121.3598	Predation	Diet	1	no	no
Macrotis lagotis	Cat	VU	1	Lohr, C.A., Dziminski, M., Dunlop, J., Miller, E. and Morris, K., 2021. Reintroduction of bilbies (Macrotis lagotis) to Matuwa, an Indigenous Protected Area in Western Australia. Rangeland Ecology & Management, 78, pp.67-78.	Lohr et al 2021 Rangeland Ecology & Management	Very high/Extreme		Very high/Extreme	-26.1986	121.3598	Predation	Hunted_reintroduced	1	no	no
Macrotis lagotis	Cat	VU	1	Moseby, K.E., Cameron, A. and Crisp, H.A., 2012. Can predator avoidance training improve reintroduction outcomes for the greater bilby in arid Australia?. Animal Behaviour, 83(4), pp.1011-1021.	Moseby et al 2012 Animal Behavior	Very high/Extreme		Very high/Extreme	-30.29	136.53	Predation	Hunted_reintroduced	1	no	no
Macrotis lagotis	Cat	VU	1	Moseby, K.E., Letnic, M., Blumstein, D.T. and West, R., 2019. Understanding predator densities for successful co‐existence of alien predators and threatened prey. Austral Ecology, 44(3), pp.409-419.	Moseby et al 2019 Austral Ecology	Very high/Extreme		Very high/Extreme	-30.29	136.53	Predation	Hunted_reintroduced	1	no	no
Macrotis lagotis	Cat	VU	1	Moseby, K.E., Peacock, D.E. and Read, J.L., 2015. Catastrophic cat predation: a call for predator profiling in wildlife protection programs. Biological Conservation, 191, pp.331-340.	Moseby et al 2015 Biological Conservation	Very high/Extreme		Very high/Extreme	-30.29	136.53	Predation	Hunted_reintroduced	0	no	no
Macrotis lagotis	Cat	VU	1	Moseby, K.E., Read, J.L., Paton, D.C., Copley, P., Hill, B.M. and Crisp, H.A., 2011. Predation determines the outcome of 10 reintroduction attempts in arid South Australia. Biological Conservation, 144(12), pp.2863-2872.	Moseby et al 2011 Biological Conservation	Very high/Extreme		Very high/Extreme	-30.29	136.53	Predation	Hunted_reintroduced	1	no	no
Macrotis lagotis	Cat	VU	1	Moseby, K.E., Read, J.L., Paton, D.C., Copley, P., Hill, B.M. and Crisp, H.A., 2011. Predation determines the outcome of 10 reintroduction attempts in arid South Australia. Biological Conservation, 144(12), pp.2863-2872.	Moseby et al 2011 Biological Conservation	Very high/Extreme		Very high/Extreme	-30.29	136.53	Population	Exclusion	1	no	no
Macrotis lagotis	Cat	VU	1	Richards, J.D., 2012. Western Barred Bandicoot, Burrowing Bettong and Banded Hare-wallaby Recovery Team, Department of Environment and Conservation (Western Australia), and the Australian Government Department of Sustainability, Environment, Water, Population and Communities.	Richards 2012 Department of Environment and Conservation (Western Australia), and the Australian Government Department of Sustainability, Environment, Water, Population and Communities	Very high/Extreme		Very high/Extreme	-25.44	113.32	Population	Exclusion	0	no	no
Macrotis lagotis	Cat	VU	1	Moseby, K.E., Letnic, M., Blumstein, D.T. and West, R., 2019. Understanding predator densities for successful co‐existence of alien predators and threatened prey. Austral Ecology, 44(3), pp.409-419.	Moseby et al 2019 Austral Ecology	Very high/Extreme		Very high/Extreme	-30.29	136.53	Population	Temporal	0	yes	yes	no	yes	no		no
Macrotis lagotis	Cat	VU	1	Southgate, R., Paltridge, R., Masters, P. and Carthew, S., 2007. Bilby distribution and fire: a test of alternative models of habitat suitability in the Tanami Desert, Australia. Ecography, 30(6), pp.759-776.	Southgate et al 2007 Ecography	Very high/Extreme		Very high/Extreme	-20	130	Population	Spatial	0	yes	yes	yes	yes	yes	207	no
Macrotis lagotis	Cat	VU	1	Geyle, H.M., Schlesinger, C., Banks, S., Dixon, K., Murphy, B.P., Paltridge, R., Doolan, L., Herbert, M. and Dickman, C.R., 2024. Corrigendum to: Unravelling predator–prey interactions in response to planned fire: a case study from the Tanami Desert. Wildlife Research, 51(9), pp.NULL-NULL.	Geyle et al 2024 Wildlife Research	Very high/Extreme		Very high/Extreme	-20	130	Population	Temporal	0	yes	yes	no	yes	no		no
Macrotis lagotis	Cat	VU	1	Moore, H.A., Gibson, L.A., Dziminski, M.A., Radford, I.J., Corey, B., Bettink, K., Carpenter, F.M., McPhail, R., Sonneman, T. and Greatwich, B., 2024. Where there’s smoke, there’s cats: long-unburnt habitat is crucial to mitigating the impacts of cats on the Ngarlgumirdi, greater bilby (Macrotis lagotis). Wildlife Research, 51(5).	Moore et al 2024 Wildlife Research	Very high/Extreme		Very high/Extreme	-16.5197	122.9162	Population	Spatial	0	yes	yes	yes	yes	yes		no
Macrotis lagotis	Cat	VU	1	Paltridge, R., Ward, N.N., West, J.T. and Crossing, K., 2020. Is cat hunting by Indigenous tracking experts an effective way to reduce cat impacts on threatened species?. Wildlife Research, 47(8), pp.709-719.	Paltridge et al 2020 Wildlife Research	Very high/Extreme		Very high/Extreme	-22.8161	127.7644	Predation	Hunted	0	no	no
Macrotis lagotis	Cat	VU	1	Paltridge, R., Ward, N.N., West, J.T. and Crossing, K., 2020. Is cat hunting by Indigenous tracking experts an effective way to reduce cat impacts on threatened species?. Wildlife Research, 47(8), pp.709-719.	Paltridge et al 2020 Wildlife Research	Very high/Extreme		Very high/Extreme	-22.8161	127.7644	Population	Spatial	1	yes	yes	no	no	no		no
Macrotis lagotis	Cat	VU	1	Paltridge, R.M., 2005. Predator-prey interactions in the spinifex grasslands of central Australia. PhD Thesis, University of Wollongong	Paltridge 2005 Thesis	Very high/Extreme		Very high/Extreme	-19.2	132.6666667	Population	Temporal	0	yes	yes	no	no	no		no
Macrotis lagotis	Cat	VU	1	Paltridge, R.M., 2005. Predator-prey interactions in the spinifex grasslands of central Australia. PhD Thesis, University of Wollongong	Paltridge 2005 Thesis	Very high/Extreme		Very high/Extreme	-19.2	132.6666667	Predation	Hunted	1	no	no
Macrotis lagotis	Fox	VU	1	Paltridge, R.M., 2005. Predator-prey interactions in the spinifex grasslands of central Australia. PhD Thesis, University of Wollongong	Paltridge 2005 Thesis	Extreme		Extreme	-19.2	132.6666667	Population	Temporal	1	yes	yes	no	yes	no		no
Macrotis lagotis	Fox	VU	1	Paltridge, R.M., 2005. Predator-prey interactions in the spinifex grasslands of central Australia. PhD Thesis, University of Wollongong	Paltridge 2005 Thesis	Extreme		Extreme	-22.8764	126.5965	Predation	Hunted	1	no	no
Macrotis lagotis	Fox	VU	1	Paltridge, R.M., 2005. Predator-prey interactions in the spinifex grasslands of central Australia. PhD Thesis, University of Wollongong	Paltridge 2005 Thesis	Extreme		Extreme	-19.2	132.6666667	Predation	Hunted	0	no	no
Macrotis lagotis	Fox	VU	1	Geyle, H.M., Schlesinger, C., Banks, S., Dixon, K., Murphy, B.P., Paltridge, R., Doolan, L., Herbert, M. and Dickman, C.R., 2024. Corrigendum to: Unravelling predator–prey interactions in response to planned fire: a case study from the Tanami Desert. Wildlife Research, 51(9), pp.NULL-NULL.	Geyle et al 2024 Wildlife Research	Extreme		Extreme	-20	130	Population	Temporal	1	yes	yes	no	yes	no		no
Macrotis lagotis	Fox	VU	1	Lohr, C.A., Dziminski, M., Dunlop, J., Miller, E. and Morris, K., 2021. Reintroduction of bilbies (Macrotis lagotis) to Matuwa, an Indigenous Protected Area in Western Australia. Rangeland Ecology & Management, 78, pp.67-78.	Lohr et al 2021 Rangeland Ecology & Management	Extreme		Extreme	-26.1986	121.3598	Predation	Hunted_reintroduced	0	no	no
Macrotis lagotis	Fox	VU	1	Abbott, I., 2001. The Bilby Macrotis lagotis (Marsupialia: Peramelidae) in south-western Australia: original range limits, subsequent decline, and presumed regional extinction. Records Western Australian Museum, 20(3), pp.271-306.	Abbott 2001 Records Western Australian Museum	Extreme		Extreme	-34.37	116.28	Population	Timing	1	yes	yes	no	no	yes	36	no
Macrotis lagotis	Fox	VU	1	Copley, P., 1999. Natural histories of Australia’s stick-nest rats, genus Leporillus (Rodentia: Muridae). Wildlife Research, 26(4), pp.513-539.	Copley 1999 Wildlife Research	Extreme		Extreme	-34.5	139.87	Population	Timing	0	no	no
Macrotis lagotis	Fox	VU	1	Moseby, K.E., Read, J.L., Paton, D.C., Copley, P., Hill, B.M. and Crisp, H.A., 2011. Predation determines the outcome of 10 reintroduction attempts in arid South Australia. Biological Conservation, 144(12), pp.2863-2872.	Moseby et al 2011 Biological Conservation	Extreme		Extreme	-30.29	136.53	Population	Exclusion	1	no	no
Macrotis lagotis	Fox	VU	1	Southgate, R., Paltridge, R., Masters, P. and Carthew, S., 2007. Bilby distribution and fire: a test of alternative models of habitat suitability in the Tanami Desert, Australia. Ecography, 30(6), pp.759-776.	Southgate et al 2007 Ecography	Extreme		Extreme	-20	130	Population	Spatial	1	yes	yes	yes	yes	yes	207	no
Mastacomys fuscus	Cat	NT	1	Doherty, T.S., Davis, R.A., van Etten, E.J., Algar, D., Collier, N., Dickman, C.R., Edwards, G., Masters, P., Palmer, R. and Robinson, S., 2015. A continental‐scale analysis of feral cat diet in Australia. Journal of Biogeography, 42(5), pp.964-975.	Doherty et al 2015 Journal of Biogeography	High		High			Predation	Diet	1	no	no
Mastacomys fuscus	Fox	NT	1	Brunner, H., Lloyd, J.W. and Coman, B.J., 1975. Fox scat analysis in a forest park in south-eastern Australia. Wildlife Research, 2(2), pp.147-154.	Brunner et al 1975 Wildlife Research	High		High	-37.53	145.21	Predation	Diet	1	no	no
Mastacomys fuscus	Fox	NT	1	Bubela, T.M. and Happold, D.C.D., 1993. The social organisation and mating system of an Australian subalpine rodent, the broad-toothed rat, Mastacomys fuscus Thomas. Wildlife Research, 20(4), pp.405-417.	Bubela and Happold 1993 Wildlife Research	High		High	-36.4562	148.2632	Predation	Diet	1	no	no
Mastacomys fuscus	Fox	NT	1	Davis, N.E., Forsyth, D.M., Triggs, B., Pascoe, C., Benshemesh, J., Robley, A., Lawrence, J., Ritchie, E.G., Nimmo, D.G. and Lumsden, L.F., 2015. Interspecific and geographic variation in the diets of sympatric carnivores: dingoes/wild dogs and red foxes in south-eastern Australia. PloS One, 10(3), p.e0120975.	Davies et al 2015 PloS One	High		High	-37.65	143.25	Predation	Diet	1	no	no
Mastacomys fuscus	Fox	NT	1	Dickman, C.R. and McKechnie, C.A., 1985. A survey of the mammals of Mount Royal and Barrington Tops, New South Wales. Australian Zoologist, 21(6), pp.531-544.	Dickman and McKechnie 1985 Australian Zoologist	High		High	-32.06	151.66	Predation	Diet	1	no	no
Mastacomys fuscus	Fox	NT	1	Green, K. and Osborne, W.S., 1981. The diet of foxes, Vulpes vulpes (L.), in relation to abundance of prey above the winter snowline in New South Wales. Wildlife Research, 8(2), pp.349-360.	Green and Osborne 1981 Wildlife Research	High		High	-36.4562	148.2632	Predation	Diet	1	no	no
Mastacomys fuscus	Fox	NT	1	Green, K., 2002. Selective predation on the broad‐toothed rat, Mastacomys fuscus (Rodentia: Muridae), by the introduced red fox, Vulpes vulpes (Carnivora: Canidae), in the Snowy Mountains, Australia. Austral Ecology, 27(4), pp.353-359.	Green 2002 Austral Ecology	High		High	-36.4562	148.2632	Predation	Diet	1	no	no
Mastacomys fuscus	Fox	NT	1	Green, K., 2003. Altitudinal and temporal differences in the food of foxes (Vulpes vulpes) at alpine and subalpine altitudes in the Snowy Mountains. Wildlife Research, 30(3), pp.245-253.	Green 2003 Wildlife Research	High		High	-36.4562	148.2632	Predation	Diet	1	no	no
Mastacomys fuscus	Fox	NT	1	Seebeck, J.H., 1978. Diet of the fox Vulpes vulpes in a western Victorian forest. Australian Journal of Ecology, 3(1), pp.105-108.	Seebeck 1978 Australian Journal of Ecology	High		High	-38.37	142.48	Predation	Diet	1	no	no
Mastacomys fuscus	Fox	NT	1	Bubela, T.M. and Happold, D.C.D., 1993. The social organisation and mating system of an Australian subalpine rodent, the broad-toothed rat, Mastacomys fuscus Thomas. Wildlife Research, 20(4), pp.405-417.	Bubela and Happold 1993 Wildlife Research	High		High	-36.4562	148.2632	Predation	Hunted	1	no	no
Mesembriomys gouldii	Cat	VU	1	Stokeld D, Fisher A, Gentles T, Hill B, Triggs B, Woinarski JCZ, Gillespie GR. 2018. What do predator diets tell us about mammal declines in Kakadu National Park? Wildlife Research 45:92-101.	Stokeld et al 2018 Wildlife Research	High		High	-13.09	132.39	Predation	Diet	1	no	no
Mesembriomys gouldii	Cat	VU	1	Davies, H.F., McCarthy, M.A., Firth, R.S., Woinarski, J.C., Gillespie, G.R., Andersen, A.N., Rioli, W., Puruntatameri, J., Roberts, W., Kerinaiua, C. and Kerinauia, V., 2018. Declining populations in one of the last refuges for threatened mammal species in northern Australia. Austral Ecology, 43(5), pp.602-612.	Davies et al 2018 Austral Ecology	High		High	-11.5	131.03	Population	Spatial	0	yes	yes	yes	yes	yes	351	no
Mesembriomys gouldii	Cat	VU	1	Stobo-Wilson, A.M., Stokeld, D., Einoder, L.D., Davies, H.F., Fisher, A., Hill, B.M., Mahney, T., Murphy, B.P., Scroggie, M.P., Stevens, A. and Woinarski, J.C.Z., 2020. Bottom-up and top-down processes influence contemporary patterns of mammal species richness in Australia's monsoonal tropics. Biological Conservation, 247, p.108638.	Stobo-Wilson et al 2020 Biological Conservation	High		High	-13.09	132.39	Population	Spatial	1	yes	yes	yes	yes	yes	312	no
Mesembriomys macrurus	Cat	NT	1					Moderate
Myrmecobius fasciatus	Cat	EN	1	Friend, J.A. and Thomas, N.D., 1994. Reintroduction and the numbat recovery programme. Reintroduction Biology of Australian and New Zealand Fauna’.(Ed. M. Serena.) pp, pp.189-198.	Friend and Thomas 1994 Reintroduction Biology of Australian and New Zealand Fauna	Very high		Very high	-30.01	118.22	Predation	Hunted_reintroduced	1	no	no
Myrmecobius fasciatus	Fox	EN	1	Friend, J.A. and Thomas, N.D., 1994. Reintroduction and the numbat recovery programme. Reintroduction Biology of Australian and New Zealand Fauna’.(Ed. M. Serena.) pp, pp.189-198.	Friend and Thomas 1994 Reintroduction Biology of Australian and New Zealand Fauna	Very high/Extreme		Very high/Extreme	-30.01	118.22	Predation	Hunted_reintroduced	1	no	no
Myrmecobius fasciatus	Fox	EN	1	Friend, J.A. and Thomas, N.D., 1994. Reintroduction and the numbat recovery programme. Reintroduction Biology of Australian and New Zealand Fauna’.(Ed. M. Serena.) pp, pp.189-198.	Friend and Thomas 1994 Reintroduction Biology of Australian and New Zealand Fauna	Very high/Extreme		Very high/Extreme	-30.01	118.22	Baiting	Baiting_temporal	1	no	yes
Myrmecobius fasciatus	Fox	EN	1	Friend, J.A., 1990. The numbat Myrmecobius fasciatus (Myrmecobiidae): history of decline and potential for recovery. In Proceedings of the Ecological Society of Australia (Vol. 16, pp. 369-377).	Friend 1990 Proceedings of the Ecological Society of Australia	Very high/Extreme		Very high/Extreme	-30.01	118.22	Baiting	Baiting_temporal	1	no	yes
Myrmecobius fasciatus	Fox	EN	1	Friend, J.A., Page, M.J., 2017. Numbat (Myrmecobius fasciatus) Recovery Plan. Wildlife Management Program No. 60 in Department of Parks and Wildlife, Western Australia	Friend and Page 2017 Department of Parks and Wildlife	Very high/Extreme		Very high/Extreme	-30.01	118.22	Baiting	Baiting_temporal	0	no	yes
Myrmecobius fasciatus	Fox	EN	1	Friend, J.A., 1990. The numbat Myrmecobius fasciatus (Myrmecobiidae): history of decline and potential for recovery. In Proceedings of the Ecological Society of Australia (Vol. 16, pp. 369-377).	Friend 1990 Proceedings of the Ecological Society of Australia	Very high/Extreme		Very high/Extreme	-30.7428	121.4781	Population	Timing	1	no	no
Myrmecobius fasciatus	Fox	EN	1	Friend, J.A., 1990. The numbat Myrmecobius fasciatus (Myrmecobiidae): history of decline and potential for recovery. In Proceedings of the Ecological Society of Australia (Vol. 16, pp. 369-377).	Friend 1990 Proceedings of the Ecological Society of Australia	Very high/Extreme		Very high/Extreme	-34.9285	138.6007	Population	Timing	0	no	no
Notomys aquilo	Cat	EN	1					Very high
Notomys cervinus	Cat	NT	1					High
Notomys cervinus	Fox	NT	1					N/A
Notomys fuscus	Cat	VU	1	Feit, B., Feit, A. and Letnic, M., 2019. Apex predators decouple population dynamics between mesopredators and their prey. Ecosystems, 22, pp.1606-1617.	Feit et al 2019 Ecosystems	High/Very High		High/Very High	-27.7	140.41	Predation	Hunted	1	no	no
Notomys fuscus	Cat	VU	1	Vernes, K., Elliott, T.F. and Jackson, S.M., 2021. 150 years of mammal extinction and invasion at Koonchera Dune in the Lake Eyre Basin of South Australia. Biological Invasions, 23(2), pp.593-610.	Vernes et al 2021 Biological Invasions	High/Very High		High/Very High	-26.77	139.54	Predation	Hunted	1	no	no
Notomys fuscus	Cat	VU	1	Vernes, K., Jackson, S.M., Elliott, T.F., Tischler, M. and Harper, A., 2021. Diets of mammalian carnivores in the deserts of north-eastern South Australia. Journal of Arid Environments, 188, p.104377.	Vernes et al 2021 Journal of Arid Environments	High/Very High		High/Very High	-25.934	138.676	Predation	Hunted	1	no	no
Notomys fuscus	Cat	VU	1	Gordon, C.E., Feit, A., Grüber, J. and Letnic, M., 2015. Mesopredator suppression by an apex predator alleviates the risk of predation perceived by small prey. Proceedings of the Royal Society B: Biological Sciences, 282(1802), p.20142870.	Gordon et al 2015 Proc B	High/Very High		High/Very High	-27.7	140.41	Population	Spatial	1	yes	yes	yes	yes	yes	3	no
Notomys fuscus	Cat	VU	1	Letnic, M. and Koch, F., 2010. Are dingoes a trophic regulator in arid Australia? A comparison of mammal communities on either side of the dingo fence. Austral Ecology, 35(2), pp.167-175.	Letnic and Koch 2010 Austral Ecology	High/Very High		High/Very High	-27.7	140.41	Population	Spatial	0	yes	yes	yes	yes	yes	3	no
Notomys fuscus	Cat	VU	1	Letnic, M., Crowther, M.S. and Koch, F., 2009. Does a top‐predator provide an endangered rodent with refuge from an invasive mesopredator?. Animal Conservation, 12(4), pp.302-312.	Letnic et al 2009 Animal Conservation	High/Very High		High/Very High	-27.7	140.41	Population	Spatial	0	yes	yes	yes	yes	yes	3	no
Notomys fuscus	Cat	VU	1	Pedler, R.D., Brandle, R., Read, J.L., Southgate, R., Bird, P. and Moseby, K.E., 2016. Rabbit biocontrol and landscape‐scale recovery of threatened desert mammals. Conservation Biology, 30(4), pp.774-782.	Pedler et al 2016 Conservation Biology	High/Very High		High/Very High	-27.7	140.41	Population	Temporal	1	yes	yes	no	yes	no		no
Notomys fuscus	Fox	VU	1	Pedler, R.D., Brandle, R., Read, J.L., Southgate, R., Bird, P. and Moseby, K.E., 2016. Rabbit biocontrol and landscape‐scale recovery of threatened desert mammals. Conservation Biology, 30(4), pp.774-782.	Pedler et al 2016 Conservation Biology	Not assessed		N/A	-27.7	140.41	Population	Temporal	1	yes	yes	no	yes	no		no
Notomys fuscus	Fox	VU	1	Letnic, M. and Dworjanyn, S.A., 2011. Does a top predator reduce the predatory impact of an invasive mesopredator on an endangered rodent?. Ecography, 34(5), pp.827-835.	Letnic and Dworjanyn 2011 Ecography	Not assessed		N/A	-29.4817	141.04	Predation	Diet	1	no	no
Notomys fuscus	Fox	VU	1	Letnic, M. and Dworjanyn, S.A., 2011. Does a top predator reduce the predatory impact of an invasive mesopredator on an endangered rodent?. Ecography, 34(5), pp.827-835.	Letnic and Dworjanyn 2011 Ecography	Not assessed		N/A	-29.4806	140.5654	Predation	Diet	1	no	no
Notomys fuscus	Fox	VU	1	Feit, B., Feit, A. and Letnic, M., 2019. Apex predators decouple population dynamics between mesopredators and their prey. Ecosystems, 22, pp.1606-1617.	Feit et al 2019 Ecosystems	Not assessed		N/A	-27.7	140.41	Predation	Hunted	1	no	no
Notomys fuscus	Fox	VU	1	Gordon, C.E., Feit, A., Grüber, J. and Letnic, M., 2015. Mesopredator suppression by an apex predator alleviates the risk of predation perceived by small prey. Proceedings of the Royal Society B: Biological Sciences, 282(1802), p.20142870.	Gordon et al 2015 Proc B	Not assessed		N/A	-27.7	140.41	Population	Spatial	1	yes	yes	yes	yes	yes	3	no
Notomys fuscus	Fox	VU	1	Letnic, M. and Dworjanyn, S.A., 2011. Does a top predator reduce the predatory impact of an invasive mesopredator on an endangered rodent?. Ecography, 34(5), pp.827-835.	Letnic and Dworjanyn 2011 Ecography	Not assessed		N/A	-27.7	140.41	Population	Spatial	1	yes	yes	yes	yes	yes	3	no
Notomys fuscus	Fox	VU	1	Letnic, M. and Koch, F., 2010. Are dingoes a trophic regulator in arid Australia? A comparison of mammal communities on either side of the dingo fence. Austral Ecology, 35(2), pp.167-175.	Letic and Koch 2010 Austral Ecology	Not assessed		N/A	-27.7	140.41	Population	Spatial	0	yes	yes	yes	yes	yes	3	no
Notomys fuscus	Fox	VU	1	Letnic, M., Crowther, M.S. and Koch, F., 2009. Does a top‐predator provide an endangered rodent with refuge from an invasive mesopredator?. Animal Conservation, 12(4), pp.302-312.	Letnic et al 2009 Animal Conservation	Not assessed		N/A	-27.7	140.41	Population	Spatial	1	yes	yes	yes	yes	yes	3	no
Onychogalea fraenata	Cat	VU	1	Hayward, M.W., L'Hotellier, F., O'Connor, T., Ward-Fear, G., Cathcart, J., Cathcart, T., Sephens, J., Stephens, J., Herman, K. and Legge, S., 2012, January. Reintroduction of bridled nailtail wallabies beyond fences at Scotia Sanctuary-Phase 1. In Proceedings of the Linnean Society of New South Wales (Vol. 134).	Hayward et al 2012 Proceedings of the Linnean Society of New South Wales	Very high		Very high	-33.29	141.08	Predation	Hunted_reintroduced	0	no	no
Onychogalea fraenata	Cat	VU	1	Augusteyn, J., McCarthy, M.A., Robley, A., Pople, A., Nolan, B., Hemson, G., Melzer, R., Richards, S. and Dinwoodie, A., 2022. Bringing back the endangered bridled nail-tailed wallaby at Taunton National Park (Scientific) through effective predator control. Wildlife Research, 49(4), pp.382-398.	Augusteyn et al 2022 Wildlife Research	Very high		Very high	-23.52	149.219	Predation	Hunted	1	no	no
Onychogalea fraenata	Cat	VU	1	Fisher, D., 1999. Behavioural ecology and demography of the bridled nailtail wallaby, Onychogalea fraenata. PhD Thesis, School of Biological Sciences, The University of Queensland.	Fisher 1999 Thesis University of Queensland	Very high		Very high	-23.52	149.219	Predation	Hunted	1	no	no
Onychogalea fraenata	Cat	VU	1	Fisher, D.O., Blomberg, S.P. and Hoyle, S.D., 2001. Mechanisms of drought-induced population decline in an endangered wallaby. Biological Conservation, 102(1), pp.107-115.	Fisher et al 2001 Biological Conservation	Very high		Very high	-23.52	149.219	Predation	Hunted	1	no	no
Onychogalea fraenata	Cat	VU	1	Horsup, A. and Evans, M., 1993. Predation by feral cats, Felis catus, on an endangered marsupial, the bridled nailtail wallaby, Onychogalea fraenata. Australian Mammalogy, 16(1), pp.83-84.	Horsup and Evans 1993 Australian Mammalogy	Very high		Very high			Predation	Hunted	1	no	no
Onychogalea fraenata	Cat	VU	1	Augusteyn, J., McCarthy, M.A., Robley, A., Pople, A., Nolan, B., Hemson, G., Melzer, R., Richards, S. and Dinwoodie, A., 2022. Bringing back the endangered bridled nail-tailed wallaby at Taunton National Park (Scientific) through effective predator control. Wildlife Research, 49(4), pp.382-398.	Augusteyn et al 2022 Wildlife Research	Very high		Very high	-23.52	149.219	Baiting	Baiting_temporal	0	no	yes
Onychogalea fraenata	Cat	VU	1	Augusteyn, J., McCarthy, M.A., Robley, A., Pople, A., Nolan, B., Hemson, G., Melzer, R., Richards, S. and Dinwoodie, A., 2022. Bringing back the endangered bridled nail-tailed wallaby at Taunton National Park (Scientific) through effective predator control. Wildlife Research, 49(4), pp.382-398.	Augusteyn et al 2022 Wildlife Research	Very high		Very high	-23.52	149.219	Population	Temporal	0	yes	yes	no	no	no	1	no
Onychogalea fraenata	Fox	VU	1	Hayward, M.W., L'Hotellier, F., O'Connor, T., Ward-Fear, G., Cathcart, J., Cathcart, T., Sephens, J., Stephens, J., Herman, K. and Legge, S., 2012, January. Reintroduction of bridled nailtail wallabies beyond fences at Scotia Sanctuary-Phase 1. In Proceedings of the Linnean Society of New South Wales (Vol. 134).	Hayward et al 2012 Proceedings of the Linnean Society of New South Wales	Very high		Very high	-33.29	141.08	Predation	Hunted_reintroduced	1	no	no
Ornithorhynchus anatinus	Cat	NT	1					N/A
Ornithorhynchus anatinus	Fox	NT	1	Brown, G.W., 1990. Diets of wild canids and foxes in East Gippsland 1983–1987, using predator scat analysis. Australian Mammalogy, 13(2), pp.209-213.	Brown 1990 Australian Mammalogy	N/A		N/A	-37.4976	148.189	Predation	Diet	1	no	no
Ornithorhynchus anatinus	Fox	NT	1	Davis, N.E., Forsyth, D.M., Triggs, B., Pascoe, C., Benshemesh, J., Robley, A., Lawrence, J., Ritchie, E.G., Nimmo, D.G. and Lumsden, L.F., 2015. Interspecific and geographic variation in the diets of sympatric carnivores: dingoes/wild dogs and red foxes in south-eastern Australia. PloS One, 10(3), p.e0120975.	Davies et al 2015 PloS One	N/A		N/A	-36.98	143.39	Predation	Diet	1	no	no
Ornithorhynchus anatinus	Fox	NT	1	Green, K., 2003. Altitudinal and temporal differences in the food of foxes (Vulpes vulpes) at alpine and subalpine altitudes in the Snowy Mountains. Wildlife Research, 30(3), pp.245-253.	Green 2003 Wildlife Research	N/A		N/A	-36.3	148.15	Predation	Diet	1	no	no
Ornithorhynchus anatinus	Fox	NT	1	Purcell, B.V., 2008. Order in the pack: ecology of Canis lupus dingo in the southern Greater Blue Mountains World Heritage Area. PhD Thesis, School of Natural Sciences, University of Western Sydney.	Purcell 2008 Thesis University of Western Sydney	N/A		N/A	-33.43	150	Predation	Diet	1	no	no
Parantechinus apicalis	Cat	EN	1	Friend T. 2003. Dibbler (Parantechinus apicalis) Recovery Plan July 2003–June 2013. Wildlife Management Program. Department of Conservation and Land Management Western Australian Threatened Species and Communities Unit	Friend 2003 Report Department of Conservation and Land Management	High		High			Predation	Hunted	1	no	no
Parantechinus apicalis	Fox	EN	1	Friend T. 2003. Dibbler (Parantechinus apicalis) Recovery Plan July 2003–June 2013. Wildlife Management Program. Department of Conservation and Land Management Western Australian Threatened Species and Communities Unit	Friend 2003 Report Department of Conservation and Land Management	High		High	-33.889	119.8838	Predation	Hunted	1	no	no
Parantechinus apicalis	Fox	EN	1	Kinnear, J.E., Sumner, N.R. and Onus, M.L., 2002. The red fox in Australia—an exotic predator turned biocontrol agent. Biological Conservation, 108(3), pp.335-359.	Kinnear et al 2002 Biological Conservation	High		High	-33.889	119.8838	Baiting	Baiting_temporal	1	no	yes
Parantechinus apicalis	Fox	EN	1	Friend T. 2003. Dibbler (Parantechinus apicalis) Recovery Plan July 2003–June 2013. Wildlife Management Program. Department of Conservation and Land Management Western Australian Threatened Species and Communities Unit	Friend 2003 Report Department of Conservation and Land Management	High		High	-31.95	115.86	Population	Timing	1	no	no
Perameles bougainville	Cat	VU	1	Richards, J.D. and Short, J., 2003. Reintroduction and establishment of the western barred bandicoot Perameles bougainville (Marsupialia: Peramelidae) at Shark Bay, Western Australia. Biological Conservation, 109(2), pp.181-195.	Richards and Short 2003 Biological Conservation	Moderate		Moderate	-25.44	113.32	Predation	Hunted_reintroduced	0	no	no
Perameles bougainville	Cat	VU	1	Richards, J., 2012. Western barred bandicoot Perameles bougainville, burrowing bettong Bettongia lesueur and banded hare-wallaby Lagostrophus fasciatus National Recovery Plan. Wildlife Management Program, (49).	Richards 2012 Wildlife Management Program	Moderate		Moderate	-25.44	113.32	Population	Exclusion	1	no	no
Perameles bougainville	Cat	VU	1	Richards, J.D. and Short, J., 2003. Reintroduction and establishment of the western barred bandicoot Perameles bougainville (Marsupialia: Peramelidae) at Shark Bay, Western Australia. Biological Conservation, 109(2), pp.181-195.	Richards and Short 2003 Biological Conservation	Moderate		Moderate	-25.44	113.32	Population	Exclusion	1	yes	yes	no	yes	no	1	no
Perameles bougainville	Cat	VU	1	Short, J., 2016. Predation by feral cats key to the failure of a long-term reintroduction of the western barred bandicoot (Perameles bougainville). Wildlife Research, 43(1), pp.38-50.	Short 2016 Wildlife Research	Moderate		Moderate	-25.44	113.32	Population	Exclusion	1	yes	yes	no	yes	no	1	no
Perameles bougainville	Fox	VU	1	Richards, J., 2012. Western barred bandicoot Perameles bougainville, burrowing bettong Bettongia lesueur and banded hare-wallaby Lagostrophus fasciatus National Recovery Plan. Wildlife Management Program, (49).	Richards 2012 Wildlife Management Program	Moderate		Moderate	-25.44	113.32	Population	Exclusion	1	no	no
Perameles bougainville	Fox	VU	1	Richards, J.D. and Short, J., 2003. Reintroduction and establishment of the western barred bandicoot Perameles bougainville (Marsupialia: Peramelidae) at Shark Bay, Western Australia. Biological Conservation, 109(2), pp.181-195.	Richards and Short 2003 Biological Conservation	Moderate		Moderate	-25.44	113.32	Population	Exclusion	1	yes	yes	no	yes	no	1	no
Perameles gunnii	Cat	VU	1	Groenewegen, R., Harley, D., Hill, R. and Coulson, G., 2017. Assisted colonisation trial of the eastern barred bandicoot (Perameles gunnii) to a fox-free island. Wildlife Research, 44(7), pp.484-496.	Groenewegen et al 2017 Wildlife Research	Very high		Very high	-38.34	145.33	Predation	Hunted_reintroduced	1	no	no
Perameles gunnii	Cat	VU	1	Winnard, A.L. and Coulson, G., 2008. Sixteen years of Eastern Barred Bandicoot Perameles gunnii reintroductions in Victoria: a review. Pacific Conservation Biology, 14(1), pp.34-53.	Winnard and Coulson 2008 Pacific Conservation Biology	Very high		Very high	-37.65	143.25	Predation	Hunted_reintroduced	1	no	no
Perameles gunnii	Cat	VU	1	Dufty, A.C., 1994. Population demography of the eastern barred bandicoot (Perameles gunnii) at Hamilton, Victoria. Wildlife Research, 21(4), pp.445-457.	Dufty 1994 Wildlife Research	Very high		Very high	-42.57	147.28	Predation	Hunted	1	no	no
Perameles gunnii	Cat	VU	1	Lenghaus, C., Obendorf, D.L. and Wright, F.H., 1990. Veterinary aspects of Perameles gunnii biology with special reference to species conservation. Management and Conservation of Small Populations. Chicago Zoological Society, Brookfield, Illinois, pp.89-108.	Lenghaus et al 1990 Management and Conservation of Small Populations	Very high		Very high	-37.742	142.0217	Predation	Hunted	1	no	no
Perameles gunnii	Cat	VU	1	Schwarz, E., 1995. Habitat use in a population of mainland Tasmanian feral cats, Felis catus. Graduate Diploma Honours Thesis. University of Tasmania, Hobart.	Schwarz 1995 Thesis University of Tasmania	Very high		Very high	-37.75	142.01	Predation	Hunted	1	no	no
Perameles gunnii	Cat	VU	1	Woolley, L.A., Geyle, H.M., Murphy, B.P., Legge, S.M., Palmer, R., Dickman, C.R., Augusteyn, J., Comer, S., Doherty, T.S., Eager, C. and Edwards, G., 2019. Introduced cats Felis catus eating a continental fauna: inventory and traits of Australian mammal species killed. Mammal Review, 49(4), pp.354-368.	Woolley et al 2019 Mammal Review	Very high		Very high			Predation	Hunted	1	no	no
Perameles gunnii	Fox	VU	1	Lenghaus, C., Obendorf, D.L. and Wright, F.H., 1990. Veterinary aspects of Perameles gunnii biology with special reference to species conservation. Management and Conservation of Small Populations. Chicago Zoological Society, Brookfield, Illinois, pp.89-108.	Lenghaus et al 1990 Management and Conservation of Small Populations	Moderate		Moderate	-37.742	142.0217	Predation	Hunted_reintroduced	1	no	no
Perameles gunnii	Fox	VU	1	Long, K., A. J. Robley, and K. Lovett. 2005. Immediate post-release survival of eastern barred bandicoots Perameles gunnii at Woodlands Historic Park, Victoria, with reference to fox activity. Australian Mammalogy 27.1: 17-25	Long et al 2005 Australian Mammalogy	Moderate		Moderate	-37.63	144.85	Predation	Hunted_reintroduced	0	no	no
Perameles gunnii	Fox	VU	1	Winnard, A.L. and Coulson, G., 2008. Sixteen years of Eastern Barred Bandicoot Perameles gunnii reintroductions in Victoria: a review. Pacific Conservation Biology, 14(1), pp.34-53.	Winnard and Coulson 2008 Pacific Conservation Biology	Moderate		Moderate	-37.65	143.25	Predation	Hunted_reintroduced	1	no	no
Perameles gunnii	Fox	VU	1	Cook, C.N., Morgan, D.G. and Marshall, D.J., 2010. Reevaluating suitable habitat for reintroductions: lessons learnt from the eastern barred bandicoot recovery program. Animal Conservation, 13(2), pp.184-195.	Cook et al 2010 Animal Conservation	Moderate		Moderate	-37.65	143.25	Baiting	Baiting_spatial	1	no	yes
Perameles gunnii	Fox	VU	1	Cook, C.N., Morgan, D.G. and Marshall, D.J., 2010. Reevaluating suitable habitat for reintroductions: lessons learnt from the eastern barred bandicoot recovery program. Animal Conservation, 13(2), pp.184-195.	Cook et al 2010 Animal Conservation	Moderate		Moderate	-37.65	143.25	Population	Spatial	0	yes	yes	yes	no	yes	140	no
Petrogale burbidgei	Cat	NT	1					High
Petrogale concinna	Cat	EN	1					High
Petrogale lateralis	Cat	VU	1	Paltridge, R., Gibson, D. and Edwards, G., 1997. Diet of the feral cat (Felis catus) in central Australia. Wildlife Research, 24(1), pp.67-76.	Paltridge et al 1997 Wildlife Research	High		High	-24.29	131.57	Predation	Diet	1	no	no
Petrogale lateralis	Cat	VU	1	Read, J.L., Dagg, E. and Moseby, K.E., 2018. Prey selectivity by feral cats at central Australian rock-wallaby colonies. Australian Mammalogy, 41(1), pp.132-141.	Read et al 2018 Australian Mammalogy	High		High	-26.18	129.08	Predation	Diet	1	no	no
Petrogale lateralis	Cat	VU	1	Read, J.L., Dagg, E. and Moseby, K.E., 2018. Prey selectivity by feral cats at central Australian rock-wallaby colonies. Australian Mammalogy, 41(1), pp.132-141.	Read et al 2018 Australian Mammalogy	High		High	-26.18	129.08	Predation	Preference	0	no	no
Petrogale lateralis	Fox	VU	1	Read, J.L., Dagg, E. and Moseby, K.E., 2018. Prey selectivity by feral cats at central Australian rock-wallaby colonies. Australian Mammalogy, 41(1), pp.132-141.	Read et al 2018 Australian Mammalogy	Extreme		Extreme	-26.18	129.08	Predation	Diet	0	no	no
Petrogale lateralis	Fox	VU	1	Kinnear, J.E., Krebs, C.J., Pentland, C., Orell, P., Holme, C. and Karvinen, R., 2010. Predator-baiting experiments for the conservation of rock-wallabies in Western Australia: a 25-year review with recent advances. Wildlife Research, 37(1), pp.57-67.	Kinnear et al 2010 Wildlife Research	Extreme		Extreme	-30.5	117.4	Baiting	Baiting_temporal	1	no	yes
Petrogale lateralis	Fox	VU	1	Kinnear, J.E., Pentland, C., Moore, N. and Krebs, C.J., 2016. Fox control and 1080 baiting conundrums: time to prepare for a CRISPR solution. Australian Mammalogy, 39(2), pp.127-136.	Kinnear et al 2016 Australian Mammlogy	Extreme		Extreme	-30.5	117.4	Baiting	Baiting_temporal	0	no	yes
Petrogale lateralis	Fox	VU	1	Pearson D. 2013. Recovery plan for five species of rock wallabies: Black-footed rock wallaby (Petrogale lateralis), Rothschild rock wallaby (Petrogale rothschildi), Short-eared rock wallaby (Petrogale brachyotis), Monjon (Petrogale burbidgei) and Nabarlek (Petrogale concinna) 2012–2022. Department of Parks and Wildlife, Perth, WA.	Pearson 2013 Department of Parks and Wildlife	Extreme		Extreme	-30.5	117.4	Baiting	Baiting_temporal	0	no	yes
Petrogale lateralis	Fox	VU	1	Kinnear, J.E., Onus, M.L. and Bromilow, R.N., 1988. Fox control and rock-wallaby population dynamics. Wildlife Research, 15(4), pp.435-450.	Kinnear et al 1988 Wildlife Research	Extreme		Extreme	-30.5	117.4	Baiting	Baiting_spatial	1	no	yes
Petrogale lateralis	Fox	VU	1	Kinnear, J.E., Onus, M.L. and Sumner, N.R., 1998. Fox control and rock-wallaby population dynamics—II. An update. Wildlife Research, 25(1), pp.81-88.	Kinnear et al 1998 Wildlife Research	Extreme		Extreme	-30.5	117.4	Baiting	Baiting_spatial	1	no	yes
Petrogale penicillata	Cat	VU	0	Doherty, T.S., Davis, R.A., van Etten, E.J., Algar, D., Collier, N., Dickman, C.R., Edwards, G., Masters, P., Palmer, R. and Robinson, S., 2015. A continental‐scale analysis of feral cat diet in Australia. Journal of Biogeography, 42(5), pp.964-975.	Doherty et al 2015 Journal of Biogeography	Minor		Minor			Predation	Hunted_reintroduced	1	no	no
Petrogale penicillata	Fox	VU	1	Lunney, D., Law, B. and Rummery, C., 1996. Contrast between the visible abundance of the brush-tailed rock-wallaby, Petrogale penicillata, and its rarity in fox and dog scats in the gorges east of Armidale, New South Wales. Wildlife Research, 23(3), pp.373-379.	Lunney et al 1996 Wildlife Research	Very high		Very high	-30.3	151.4	Predation	Diet	0	no	no
Petrogale penicillata	Fox	VU	1	Pascoe, J.H., Mulley, R.C., Spencer, R. and Chapple, R., 2012. Diet analysis of mammals, raptors and reptiles in a complex predator assemblage in the Blue Mountains, eastern Australia. Australian Journal of Zoology, 59(5), pp.295-301.	Pascoe et al 2012 Australian Journal of Zoology	Very high		Very high	-33.375	150.5083333	Predation	Diet	1	no	no
Petrogale penicillata	Fox	VU	1	Sinclair, R., 2020. The diet of foxes in the Grampians (Gariwerd) National Park. Doctoral dissertation, Deakin University.	Sinclair 2020 Thesis Deakin University	Very high		Very high	-37.21	142.398	Predation	Diet	1	no	no
Petrogale penicillata	Fox	VU	1	Lunney, D., Law, B. and Rummery, C., 1996. Contrast between the visible abundance of the brush-tailed rock-wallaby, Petrogale penicillata, and its rarity in fox and dog scats in the gorges east of Armidale, New South Wales. Wildlife Research, 23(3), pp.373-379.	Lunney et al 1996 Wildlife Research	Very high		Very high	-30.3	151.4	Predation	Preference	0	no	no
Petrogale sharmani	Cat	VU	1					Moderate
Petrogale xanthopus	Cat	NT	0	Doherty, T.S., Davis, R.A., van Etten, E.J., Algar, D., Collier, N., Dickman, C.R., Edwards, G., Masters, P., Palmer, R. and Robinson, S., 2015. A continental‐scale analysis of feral cat diet in Australia. Journal of Biogeography, 42(5), pp.964-975.	Doherty et al 2015 Journal of Biogeography	High		High			Predation	Diet	1	no	no
Petrogale xanthopus	Cat	NT	0	Lapidge, S.J. and Henshall, S., 2001. Diet of foxes and cats, with evidence of predation on yellow-footed rock-wallabies (Petrogale xanthopus Celeris) by foxes in southwsetern Queensland. Australian Mammalogy, 23(1), pp.47-52.	Lapidge 2001 Australian Mammalogy	High		High	-25.2	145.24	Predation	Diet	0	no	no
Petrogale xanthopus	Cat	NT	0	Stobo-Wilson, A.M., Brandle, R., Johnson, C.N. and Jones, M.E., 2020. Management of invasive mesopredators in the Flinders Ranges, South Australia: effectiveness and implications. Wildlife Research, 47(8), pp.720-730.	Stobo-Wilson et al 2020 Wildlife Research	High		High	-31.37	138.66	Population	Spatial	0	yes	yes	yes	no	yes	4	no
Petrogale xanthopus	Fox	NT	1	Hornsby, P., 1997. Possible causes of mortality in the yellow-footed rock-wallaby, Petrogale xanthopus Gray (Marsupialia: Macropodidae). Australian Mammalogy, 19(2), pp.245-248.	Hornsby 1997 Australian Mammalogy	Extreme		Extreme	-29.55	139.43	Predation	Diet	1	no	no
Petrogale xanthopus	Fox	NT	1	Lapidge, S.J. and Henshall, S., 2001. Diet of foxes and cats, with evidence of predation on yellow-footed rock-wallabies (Petrogale xanthopus Celeris) by foxes in southwsetern Queensland. Australian Mammalogy, 23(1), pp.47-52.	Lapidge 2001 Australian Mammalogy	Extreme		Extreme	-25.2	145.24	Predation	Diet	1	no	no
Petrogale xanthopus	Fox	NT	1	Lethbridge, M.R. and Alexander, P.J., 2008. Comparing population growth rates using weighted bootstrapping: guiding the conservation management of Petrogale xanthopus xanthopus (yellow-footed rock-wallaby). Biological Conservation, 141(5), pp.1185-1195.	Lethbridge and Alexander 2008 Biological Conservation	Extreme		Extreme	-31.42	138.75	Baiting	Baiting_spatial	1	no	yes
Petrogale xanthopus	Fox	NT	1	Sharp, A., Norton, M., Havelberg, C., Cliff, W. and Marks, A., 2015. Population recovery of the yellow-footed rock-wallaby following fox control in New South Wales and South Australia. Wildlife Research, 41(7), pp.560-570.	Sharp et al 2015 Wildlife Research	Extreme		Extreme	-31.14	142.19	Baiting	Baiting_spatial	1	no	yes
Petrogale xanthopus	Fox	NT	1	Sharp, A., Norton, M., Havelberg, C., Cliff, W. and Marks, A., 2015. Population recovery of the yellow-footed rock-wallaby following fox control in New South Wales and South Australia. Wildlife Research, 41(7), pp.560-570.	Sharp et al 2015 Wildlife Research	Extreme		Extreme	-32.46	138.04	Baiting	Baiting_spatial	1	no	yes
Petrogale xanthopus	Fox	NT	1	Stobo-Wilson, A.M., Brandle, R., Johnson, C.N. and Jones, M.E., 2020. Management of invasive mesopredators in the Flinders Ranges, South Australia: effectiveness and implications. Wildlife Research, 47(8), pp.720-730.	Stobo-Wilson et al 2020 Wildlife Research	Extreme		Extreme	-31.37	138.66	Population	Spatial	1	yes	yes	yes	no	yes	4	no
Phascogale calura	Cat	NT	1	Short, J. and Hide, A., 2011. Distribution and status of the red-tailed phascogale (Phascogale calura). Australian Mammalogy, 34(1), pp.88-99.	Short and Hide 2011 Australian Mammalogy	Very high		Very high	-32.47	116.87	Predation	Hunted	1	no	no
Phascogale calura	Fox	NT	1	Friend, J. and Scanlon, M., 1996. Assessment of the Effect of Fox Control on Populations of the Red-tailed Phascogale. Phase 4: Final Report: ANCA Feral Pests Program Project 18. Department of Conservation & Land Management.	Friend and Scanlon 1996 Department of Conservation and Land Management	Not assessed		N/A	-32.47	116.87	Baiting	Baiting_temporal	1	no	yes
Phascogale pirata	Cat	VU	1	Woinarski, J.C.Z., Ward, S., Mahney, T., Bradley, J., Brennan, K., Ziembicki, M. and Fisher, A., 2011. The mammal fauna of the Sir Edward Pellew island group, Northern Territory, Australia: refuge and death-trap. Wildlife Research, 38(4), pp.307-322.	Woinarski et al 2011 Wildlife Research			High	-15.6988	136.9999	Population	Timing	1	yes	no
Phascogale pirata	Cat	VU	1	Woinarski, J.C.Z., Ward, S., Mahney, T., Bradley, J., Brennan, K., Ziembicki, M. and Fisher, A., 2011. The mammal fauna of the Sir Edward Pellew island group, Northern Territory, Australia: refuge and death-trap. Wildlife Research, 38(4), pp.307-322.	Woinarski et al 2011 Wildlife Research			High	-15.6988	136.9999	Population	Spatial	0	yes	yes	yes	yes	yes	10	no
Phascogale tapoatafa	Cat	NT	1	Soderquist, T.R. and Serena, M., 1994. An experimental reintroduction programme for brush-tailed phascogales (Phascogale tapoatafa): the interface between captivity and the wild. In Creative Conservation: Interactive Management of Wild and Captive Animals (pp. 431-438). Dordrecht: Springer Netherlands.	Soderquist and Serena 1994 Creative Conservation: Interactive Management of Wild and Captive Animals	High		High	-37.58	147.46	Predation	Hunted_reintroduced	1	no	no
Phascogale tapoatafa	Cat	NT	1	Wayne, A.F., Maxwell, M.A., Ward, C.G., Wayne, J.C., Vellios, C.V. and Wilson, I.J., 2017. Recoveries and cascading declines of native mammals associated with control of an introduced predator. Journal of Mammalogy, 98(2), pp.489-501.	Wayne et al 2017 Journal of Mammalogy	High		High	-34.37	116.28	Population	Temporal	0	yes	yes	no	no	no	1	no
Phascogale tapoatafa	Fox	NT	1	Pascoe, J.H., Mulley, R.C., Spencer, R. and Chapple, R., 2012. Diet analysis of mammals, raptors and reptiles in a complex predator assemblage in the Blue Mountains, eastern Australia. Australian Journal of Zoology, 59(5), pp.295-301.	Pascoe et al 2012 Australian Journal of Zoology	N/A		N/A	-33.375	150.5083333	Predation	Diet	1	no	no
Phascogale tapoatafa	Fox	NT	1	Wayne, A.F., Maxwell, M.A., Ward, C.G., Wayne, J.C., Vellios, C.V. and Wilson, I.J., 2017. Recoveries and cascading declines of native mammals associated with control of an introduced predator. Journal of Mammalogy, 98(2), pp.489-501.	Wayne et al 2017 Journal of Mammalogy	N/A		N/A	-34.37	116.28	Population	Temporal	0	yes	yes	no	no	no	1	no
Phoniscus papuensis	Cat	VU	1					N/A
Potorous gilbertii	Cat	CR	1					High/Very High
Potorous gilbertii	Fox	CR	1					High/Very High
Potorous longipes	Cat	VU	0	Robley, A.J., Cally, J.G., Murray, A., Bluff, L., Collyer, A., Borg, N. and Phillips, L., 2022. The response of native species to the 2019–20 bushfires and introduced predators in far East Gippsland. Arthur Rylah Institute for Environmental Research Technical Report Series No. 329. Department of Environment. Land, Water and Planning, Heidelberg.	Robley et al 2022 Department of Environment, Land, Water and Planning	High		High	-36.98	143.39	Population	Spatial	0	yes	yes	yes	yes	yes	240	no
Potorous longipes	Fox	VU	1	Davis, N.E., Forsyth, D.M., Triggs, B., Pascoe, C., Benshemesh, J., Robley, A., Lawrence, J., Ritchie, E.G., Nimmo, D.G. and Lumsden, L.F., 2015. Interspecific and geographic variation in the diets of sympatric carnivores: dingoes/wild dogs and red foxes in south-eastern Australia. PloS One, 10(3), p.e0120975.	Davies et al 2015 PloS One	Very high		Very high	-36.98	143.39	Predation	Diet	1	no	no
Potorous longipes	Fox	VU	1	Robley, A.J., Cally, J.G., Murray, A., Bluff, L., Collyer, A., Borg, N. and Phillips, L., 2022. The response of native species to the 2019–20 bushfires and introduced predators in far East Gippsland. Arthur Rylah Institute for Environmental Research Technical Report Series No. 329. Department of Environment. Land, Water and Planning, Heidelberg.	Robley et al 2022 Department of Environment, Land, Water and Planning	Very high		Very high	-36.98	143.39	Population	Spatial	1	yes	yes	yes	yes	yes	240	no
Potorous tridactylus	Cat	NT	1	Lazenby, B.T., 2012. Do feral cats affect small mammals? A case study from the forests of southern Tasmania. PhD thesis, University of Sydney, Sydney.	Lazenby 2012 Thesis University of Sydney	High		High	-42.8	146.94	Predation	Diet	1	no	no
Potorous tridactylus	Cat	NT	1	Schwarz, E., 1995. Habitat use in a population of mainland Tasmanian feral cats, Felis catus. Graduate Diploma Honours Thesis. University of Tasmania, Hobart.	Schwarz 1995 Thesis University of Tasmania	High		High	-37.75	142.01	Predation	Diet	1	no	no
Potorous tridactylus	Cat	NT	1	Miritis, V., Rendall, A.R., Doherty, T.S., Coetsee, A.L. and Ritchie, E.G., 2020. Living with the enemy: a threatened prey species coexisting with feral cats on a fox-free island. Wildlife Research, 47(8), pp.633-642.	Miritis et al 2020 Wildlife Research	High		High	-38.398	145.378	Predation	Hunted	1	no	no
Potorous tridactylus	Cat	NT	1	Miritis, V., Rendall, A.R., Doherty, T.S., Coetsee, A.L. and Ritchie, E.G., 2020. Living with the enemy: a threatened prey species coexisting with feral cats on a fox-free island. Wildlife Research, 47(8), pp.633-642.	Miritis et al 2020 Wildlife Research	High		High	-38.398	145.378	Population	Temporal	0	yes	yes	yes	yes	yes	31	no
Potorous tridactylus	Cat	NT	1	Miritis, V., Rendall, A.R., Doherty, T.S., Coetsee, A.L. and Ritchie, E.G., 2020. Living with the enemy: a threatened prey species coexisting with feral cats on a fox-free island. Wildlife Research, 47(8), pp.633-642.	Miritis et al 2020 Wildlife Research	High		High	-38.398	145.378	Population	Spatial	0	yes	yes	yes	yes	yes	31	no
Potorous tridactylus	Cat	NT	1	Norton, M.A., Prentice, A., Dingle, J., French, K. and Claridge, A.W., 2015. Population characteristics and management of the long-nosed potoroo (Potorous tridactylus) in high-quality habitat in the Southern Highlands of New South Wales. Australian Mammalogy, 37(1), pp.67-74.	Norton et al 2015 Australian Mammalogy	High		High	-34.67	150.7	Population	Spatial	0	yes	yes	yes	no	yes	2	no
Potorous tridactylus	Cat	NT	1	Robley, A.J., Cally, J.G., Murray, A., Bluff, L., Collyer, A., Borg, N. and Phillips, L., 2022. The response of native species to the 2019–20 bushfires and introduced predators in far East Gippsland. Arthur Rylah Institute for Environmental Research Technical Report Series No. 329. Department of Environment. Land, Water and Planning, Heidelberg.	Robley et al 2022 Department of Environment, Land, Water and Planning	High		High	-36.98	143.39	Population	Spatial	0	yes	yes	yes	yes	yes	240	no
Potorous tridactylus	Cat	NT	1	Rees, M.W., Wintle, B.A., Robley, A., Pascoe, J.H., Pla, M.L., Birnbaum, E.K. and Hradsky, B.A., 2024. Fox control and fire influence the occurrence of invasive predators and threatened native prey. Biological Invasions, 26(3), pp.685-703.	Rees et al 2024 Biological Invasions	High		High	-38.7912	143.5419	Population	Spatial	0	yes	yes	yes	yes	yes	13	no
Potorous tridactylus	Fox	NT	1	Rees, M.W., Wintle, B.A., Robley, A., Pascoe, J.H., Pla, M.L., Birnbaum, E.K. and Hradsky, B.A., 2024. Fox control and fire influence the occurrence of invasive predators and threatened native prey. Biological Invasions, 26(3), pp.685-703.	Rees et al 2024 Biological Invasions	Very high		Very high	-38.7912	143.5419	Population	Spatial	1	yes	yes	yes	yes	yes	13	no
Potorous tridactylus	Fox	NT	1	Claridge, A.W., Mills, D.J. and Barry, S.C., 2010. Prevalence of threatened native species in canid scats from coastal and near-coastal landscapes in south-eastern Australia. Australian Mammalogy, 32(2), pp.117-126.	Claridge et al 2010 Australian Mammalogy	Very high		Very high	-34.67	150.7	Predation	Diet	1	no	no
Potorous tridactylus	Fox	NT	1	Claridge, A.W., Mills, D.J. and Barry, S.C., 2010. Prevalence of threatened native species in canid scats from coastal and near-coastal landscapes in south-eastern Australia. Australian Mammalogy, 32(2), pp.117-126.	Claridge et al 2010 Australian Mammalogy	Very high		Very high	-32.06	151.66	Predation	Diet	1	no	no
Potorous tridactylus	Fox	NT	1	Davis, N.E., Forsyth, D.M., Triggs, B., Pascoe, C., Benshemesh, J., Robley, A., Lawrence, J., Ritchie, E.G., Nimmo, D.G. and Lumsden, L.F., 2015. Interspecific and geographic variation in the diets of sympatric carnivores: dingoes/wild dogs and red foxes in south-eastern Australia. PloS One, 10(3), p.e0120975.	Davies et al 2015 PloS One	Very high		Very high	-36.98	143.39	Predation	Diet	1	no	no
Potorous tridactylus	Fox	NT	1	Glen, A.S. and Dickman, C.R., 2008. Niche overlap between marsupial and eutherian carnivores: does competition threaten the endangered spotted‐tailed quoll?. Journal of Applied Ecology, 45(2), pp.700-707.	Glen and Dickman 2008 Journal of Applied Ecology	Very high		Very high	-30.11666667	152.3833333	Predation	Diet	1	no	no
Potorous tridactylus	Fox	NT	1	Glen, A.S., Pennay, M., Dickman, C.R., Wintle, B.A. and Firestone, K.B., 2011. Diets of sympatric native and introduced carnivores in the Barrington Tops, eastern Australia. Austral Ecology, 36(3), pp.290-296.	Glen et al 2011 Austral Ecology	Very high		Very high	-32.06	151.66	Predation	Diet	1	no	no
Potorous tridactylus	Fox	NT	1	Lunney, D., Triggs, B., Eby, P. and Ashby, E., 1990. Analysis of scats of dogs Canis-familiaris and foxes Vulpes-Vulpes (Canidae, Carnivora) in coastal forests near Bega, New-South-Wales. Wildlife Research, 17(1), pp.61-68.	Lunney et al 1990 Wildlife Research	Very high		Very high	-36.34	149.56	Predation	Diet	1	no	no
Potorous tridactylus	Fox	NT	1	Norton, M.A., Prentice, A., Dingle, J., French, K. and Claridge, A.W., 2015. Population characteristics and management of the long-nosed potoroo (Potorous tridactylus) in high-quality habitat in the Southern Highlands of New South Wales. Australian Mammalogy, 37(1), pp.67-74.	Norton et al 2015 Australian Mammalogy	Very high		Very high	-34.67	150.7	Predation	Diet	1	no	no
Potorous tridactylus	Fox	NT	1	Long, K.I., 2001. Spatio-temporal interactions among male and female Long-nosed Potoroos, Potorous tridactylus (Marsupialia: Macropodoidea): mating system implications. Australian Journal of Zoology, 49(1), pp.17-26.	Long 2001 Australian Journal of Zoology	Very high		Very high	-38.24	142.43	Predation	Hunted	1	no	no
Potorous tridactylus	Fox	NT	1	Robley, A., Gormley, A.M., Forsyth, D.M. and Triggs, B., 2014. Long-term and large-scale control of the introduced red fox increases native mammal occupancy in Australian forests. Biological Conservation, 180, pp.262-269.	Robley et al 2014 Biological Conservation	Very high		Very high	-38.07	147.37	Baiting	Baiting_temporal	1	no	yes
Potorous tridactylus	Fox	NT	1	Dexter, N. and Murray, A., 2009. The impact of fox control on the relative abundance of forest mammals in East Gippsland, Victoria. Wildlife Research, 36(3), pp.252-261.	Dexter 2009 Wildlife Research	Very high		Very high	-37.4976	148.189	Baiting	Baiting_spatial	1	no	yes
Potorous tridactylus	Fox	NT	1	Norton, M.A., Prentice, A., Dingle, J., French, K. and Claridge, A.W., 2015. Population characteristics and management of the long-nosed potoroo (Potorous tridactylus) in high-quality habitat in the Southern Highlands of New South Wales. Australian Mammalogy, 37(1), pp.67-74.	Norton et al 2015 Australian Mammalogy	Very high		Very high	-34.67	150.7	Population	Spatial	0	yes	yes	yes	no	yes	2	no
Potorous tridactylus	Fox	NT	1	Robley, A.J., Cally, J.G., Murray, A., Bluff, L., Collyer, A., Borg, N. and Phillips, L., 2022. The response of native species to the 2019–20 bushfires and introduced predators in far East Gippsland. Arthur Rylah Institute for Environmental Research Technical Report Series No. 329. Department of Environment. Land, Water and Planning, Heidelberg.	Robley et al 2022 Department of Environment, Land, Water and Planning	Very high		Very high	-36.98	143.39	Population	Spatial	0	yes	yes	yes	yes	yes	240	no
Pseudantechinus mimulus	Cat	NT	1					Moderate
Pseudocheirus occidentalis	Cat	CR	1	Clarke, J.R., 2011. Translocation outcomes for the western ringtail possum (Pseudocheirus occidentalis) in the presence of the common brushtail possum (Trichosurus vulpecula): health, survivorship and habitat use. Doctoral dissertation, Murdoch University.	Clarke 2011 Thesis Murdoch University	Very high/Extreme		Very high/Extreme	-33.23	115.68	Predation	Hunted_reintroduced	1	no	no
Pseudocheirus occidentalis	Cat	CR	1	Wayne, A.F., Rooney, J.F., Ward, C.G., Vellios, C.V. and Lindenmayer, D.B., 2005. The life history of Pseudocheirus occidentalis (Pseudocheiridae) in the jarrah forest of south-western Australia. Australian Journal of Zoology, 53(5), pp.325-337.	Wayne et al 2005 Australian Journal of Zoology	Very high/Extreme		Very high/Extreme	-34.2767	116.3992	Predation	Hunted	1	no	no
Pseudocheirus occidentalis	Fox	CR	1	Wayne, A.F., Rooney, J.F., Ward, C.G., Vellios, C.V. and Lindenmayer, D.B., 2005. The life history of Pseudocheirus occidentalis (Pseudocheiridae) in the jarrah forest of south-western Australia. Australian Journal of Zoology, 53(5), pp.325-337.	Wayne et al 2005 Australian Journal of Zoology	Very high/Extreme		Very high/Extreme	-34.2767	116.3992	Predation	Hunted	1	no	no
Pseudocheirus occidentalis	Fox	CR	1	Clarke, J.R., 2011. Translocation outcomes for the western ringtail possum (Pseudocheirus occidentalis) in the presence of the common brushtail possum (Trichosurus vulpecula): health, survivorship and habitat use. Doctoral dissertation, Murdoch University.	Clarke 2011 Thesis Murdoch University	Very high/Extreme		Very high/Extreme	-33.23	115.68	Predation	Hunted_reintroduced	1	no	no
Pseudocheirus occidentalis	Fox	CR	1	Grimm, H.L. and De Tores, P.J., 2009. Some aspects of the biology of the common brushtail possum, Trichosurus vulpecula, and the threatened western ringtail possum, Pseudocheirus occidentalis, in a pine plantation scheduled for harvesting and in adjacent turat and peppermint woodland near Busselton, Western Australia. Government of Western Australia, Perth.	Grimm and De Tores 2009 Government of Western Australia	Very high/Extreme		Very high/Extreme	-33.58	115.48	Predation	Hunted	1	no	no
Pseudocheirus occidentalis	Fox	CR	1	Jones, B.A., How, R.A. and Kitchener, D.J., 1994. A field study of Pseudocheirus occidentalis (Marsupialia: Petauridae) II. Population studies. Wildlife Research, 21(2), pp.189-201.	Jones et al 1994 Wildlife Research	Very high/Extreme		Very high/Extreme	-33.57	115.26	Predation	Hunted	1	no	no
Pseudocheirus occidentalis	Fox	CR	1	Wayne, A.F., Maxwell, M.A., Ward, C.G., Wayne, J.C., Vellios, C.V. and Wilson, I.J., 2017. Recoveries and cascading declines of native mammals associated with control of an introduced predator. Journal of Mammalogy, 98(2), pp.489-501.	Wayne et al 2017 Journal of Mammalogy	Very high/Extreme		Very high/Extreme	-34.37	116.28	Baiting	Baiting_temporal	0	no	yes
Pseudomys australis	Cat	VU	1	Pavey, C.R., Cole, J.R., McDonald, P.J. and Nano, C.E., 2014. Population dynamics and spatial ecology of a declining desert rodent, Pseudomys australis: the importance of refuges for persistence. Journal of Mammalogy, 95(3), pp.615-625.	Pavey et al 2014 Journal of Mammlogy	Very high		Very high	-25.41	135.29	Predation	Diet	1	no	no
Pseudomys australis	Cat	VU	1	Pavey, C.R., Eldridge, S.R. and Heywood, M., 2008. Population dynamics and prey selection of native and introduced predators during a rodent outbreak in arid Australia. Journal of Mammalogy, 89(3), pp.674-683.	Pavey et al 2008 Journal of Mammalogy	Very high		Very high	-25.934	138.676	Predation	Diet	1	no	no
Pseudomys australis	Cat	VU	1	Read, J.L. and Cunningham, R., 2010. Relative impacts of cattle grazing and feral animals on an Australian arid zone reptile and small mammal assemblage. Austral Ecology, 35(3), pp.314-324.	Read and Cunningham 2010 Austral Ecology	Very high		Very high	-30.29	136.53	Population	Exclusion	1	no	no
Pseudomys australis	Cat	VU	1	Moseby, K.E., McGregor, H., Hill, B.M. and Read, J.L., 2020. Exploring the internal and external wildlife gradients created by conservation fences. Conservation Biology, 34(1), pp.220-231.	Moseby et al 2020 Conservation Biology	Very high		Very high	-30.29	136.53	Population	Exclusion	1	yes	yes	yes	yes	yes		no
Pseudomys australis	Fox	VU	1	Pavey, C.R., Eldridge, S.R. and Heywood, M., 2008. Population dynamics and prey selection of native and introduced predators during a rodent outbreak in arid Australia. Journal of Mammalogy, 89(3), pp.674-683.	Pavey et al 2008 Journal of Mammalogy	Very high		Very high	-25.934	138.676	Predation	Diet	1	no	no
Pseudomys australis	Fox	VU	1	Pavey, C.R., Cole, J.R., McDonald, P.J. and Nano, C.E., 2014. Population dynamics and spatial ecology of a declining desert rodent, Pseudomys australis: the importance of refuges for persistence. Journal of Mammalogy, 95(3), pp.615-625.	Pavey et al 2014 Journal of Mammlogy	Very high		Very high	-25.41	135.29	Predation	Diet	1	no	no
Pseudomys australis	Fox	VU	1	Read, J.L. and Cunningham, R., 2010. Relative impacts of cattle grazing and feral animals on an Australian arid zone reptile and small mammal assemblage. Austral Ecology, 35(3), pp.314-324.	Read and Cunningham 2010 Austral Ecology	Very high		Very high	-30.29	136.53	Population	Exclusion	1	no	no
Pseudomys fieldi	Cat	VU	1					Moderate
Pseudomys fieldi	Fox	VU	1					Moderate
Pseudomys fumeus	Cat	VU	1	Cockburn, A. 1981. Population regulation and dispersion of the Smoky Mouse Pseudomys fumeus. II. Spring decline, breeding success and habitat heterogeneity. Australian Journal of Ecology 6: 255-266.	Cockburn 1981 Australian Journal of Ecology	Very high		Very high	-37.29	142.6	Predation	Diet	1	no	no
Pseudomys fumeus	Fox	VU	1	Davis, N.E., Forsyth, D.M., Triggs, B., Pascoe, C., Benshemesh, J., Robley, A., Lawrence, J., Ritchie, E.G., Nimmo, D.G. and Lumsden, L.F., 2015. Interspecific and geographic variation in the diets of sympatric carnivores: dingoes/wild dogs and red foxes in south-eastern Australia. PloS One, 10(3), p.e0120975.	Davies et al 2015 PloS One	Not assessed	Major	High	-36.98	143.39	Predation	Diet	1	no	no
Pseudomys novaehollandiae	Cat	VU	1					Very high
Pseudomys novaehollandiae	Fox	VU	1	Mitchell, B.D. and Banks, P.B., 2005. Do wild dogs exclude foxes? Evidence for competition from dietary and spatial overlaps. Austral Ecology, 30(5), pp.581-591.	Mitchell and Banks 2005 Austral Ecology	Not assessed	A threat	Moderate	-33.375	150.5083333	Predation	Diet	1	no	no
Pseudomys novaehollandiae	Fox	VU	1	Pascoe, J.H., Mulley, R.C., Spencer, R. and Chapple, R., 2012. Diet analysis of mammals, raptors and reptiles in a complex predator assemblage in the Blue Mountains, eastern Australia. Australian Journal of Zoology, 59(5), pp.295-301.	Pascoe et al 2012 Australian Journal of Zoology	Not assessed	A threat	Moderate	-33.375	150.5083333	Predation	Diet	1	no	no
Pseudomys occidentalis	Cat	NT	1					High
Pseudomys occidentalis	Fox	NT	1					N/A
Pseudomys oralis	Cat	VU	1					High
Pseudomys oralis	Fox	VU	1	Meek, P.D. and Triggs, B., 1999. A record of Hastings River Mouse (Pseudomys oralis) in a fox (Vulpes vulpes) scat from New South Wales. In Proceedings-Linnean Society of New South Wales (Vol. 121, pp. 193-197). Linnean Society of New South Wales.	Meek and Triggs 1999 Linnean Society of New South Wales	High		High	-30.16	152.37	Predation	Diet	1	no	no
Pseudomys shortridgei	Cat	NT	1					High
Pseudomys shortridgei	Fox	NT	1	Davis, N.E., Forsyth, D.M., Triggs, B., Pascoe, C., Benshemesh, J., Robley, A., Lawrence, J., Ritchie, E.G., Nimmo, D.G. and Lumsden, L.F., 2015. Interspecific and geographic variation in the diets of sympatric carnivores: dingoes/wild dogs and red foxes in south-eastern Australia. PloS One, 10(3), p.e0120975.	Davies et al 2015 PloS One	Not assessed		N/A	-36.98	143.39	Predation	Diet	1	no	no
Pseudomys shortridgei	Fox	NT	1	Sinclair, R., 2020. The diet of foxes in the Grampians (Gariwerd) National Park. Doctoral dissertation, Deakin University.	Sinclair 2020 Thesis Deakin University	Not assessed		N/A	-37.21	142.398	Predation	Diet	1	no	no
Pseudomys shortridgei	Fox	NT	1	Nalliah, R., Sitters, H., Smith, A., & Di Stefano, J. 2021. Untangling the influences of fire, habitat and introduced predators on the endangered heath mouse. Animal Conservation. doi:10.1111/acv.12731	Nalliah et al 2021 Animal Conservation	Not assessed		N/A	-37.21	142.398	Population	Spatial	1	yes	yes	yes	yes	yes	38	no
Setonix brachyurus	Cat	VU	1	Bain, K.T., 2015. The ecology of the quokka (Setonix brachyurus) in the southern forests of Western Australia. Doctoral Thesis, The University of Western Australia.	Bain 2015 Thesis University of Western Australia	N/A		N/A	-34.37	116.28	Predation	Hunted	1	no	no
Setonix brachyurus	Cat	VU	1	Hayward, M.W., de Tores, P.J., Augee, M.L. and Banks, P.B., 2005. Mortality and survivorship of the quokka (Setonix brachyurus)(Macropodidae: Marsupialia) in the northern jarrah forest of Western Australia. Wildlife Research, 32(8), pp.715-722.	Hayward et al 2005 Wildlife Research	N/A		N/A	-32.74	116.06	Predation	Hunted	1	no	no
Setonix brachyurus	Fox	VU	1	Sinclair, E.A. and Hyder, B.M., 2009. Surviving quokka (Setonix brachyurus) population on the Swan Coastal Plain, Western Australia. Australian Mammalogy, 31(1), pp.67-69.	Sinclair and Hyder 2009 Australian Mammalogy	Not assessed	Not assessed	N/A	-31.21	115.3	Predation	Diet	1	no	no
Setonix brachyurus	Fox	VU	1	Hayward, M.W., de Tores, P.J., Augee, M.L. and Banks, P.B., 2005. Mortality and survivorship of the quokka (Setonix brachyurus)(Macropodidae: Marsupialia) in the northern jarrah forest of Western Australia. Wildlife Research, 32(8), pp.715-722.	Hayward et al 2005 Wildlife Research	Not assessed	Not assessed	N/A	-32.74	116.06	Predation	Hunted	1	no	no
Setonix brachyurus	Fox	VU	1	Hayward, M.W., de Tores, P.J., Dillon, M.J. and Banks, P.B., 2007. Predicting the occurrence of the quokka, Setonix brachyurus (Macropodidae: Marsupialia), in Western Australia’s northern jarrah forest. Wildlife Research, 34(3), pp.194-199.	Hayward et al 2007 Wildlife Research	Not assessed	Not assessed	N/A	-32.74	116.06	Baiting	Baiting_spatial	1	no	yes
Setonix brachyurus	Fox	VU	1	Hayward, M. 2002. The ecology of the Quokka (Setonix brachyurus) (Macropodidae: Marsupialia) in the northern jarrah forest of Australia. University of New South Wales.	Hayward 2002 University of New South Wales	Not assessed	Not assessed	N/A	-32.74	116.06	Population	Timing	1	no	yes
Sminthopsis bindi	Cat	NT	1	Stokeld, D., Gentles, T., Young, S., Hill, B., Fisher, A., Woinarski, J. and Gillespie, G., 2016. Experimental evaluation of the role of feral cat predation in the decline of small mammals in Kakadu National Park. NT Department of Land Resource Management, Berrimah.	Stokeld et al 2016 NT Department of Land Resource Management	High/Very High		High/Very High	-13.09	132.39	Predation	Diet	1	no	no
Sminthopsis butleri	Cat	NT	1	Stobo-Wilson, A.M., Stokeld, D., Einoder, L.D., Davies, H.F., Fisher, A., Hill, B.M., Mahney, T., Murphy, B.P., Scroggie, M.P., Stevens, A. and Woinarski, J.C.Z., 2020. Bottom-up and top-down processes influence contemporary patterns of mammal species richness in Australia's monsoonal tropics. Biological Conservation, 247, p.108638.	Stobo-Wilson et al 2020 Biological Conservation	Moderate		Moderate	-13.09	132.39	Population	Spatial	1	yes	yes	yes	yes	yes	312	no
Sminthopsis douglasi	Cat	NT	1	Kutt, A.S., 2003. New records of the Julia Creek Dunnart Sminthopsis douglasi in central-north Queensland. Australian Zoologist, 32(2), pp.257-260.	Kutt 2003 Australian Zoologist	Very high		Very high	-23.55	145.29	Predation	Diet	1	no	no
Sminthopsis douglasi	Cat	NT	1	Kutt, A.S., 2011. The diet of the feral cat (Felis catus) in north-eastern Australia. Acta Theriologica, 56(2), pp.157-169.	Kutt 2011 Acta Theriologica	Very high		Very high	-20.3	143.45	Predation	Diet	1	no	no
Sminthopsis douglasi	Cat	NT	1	Kutt, A.S., 2012. Feral cat (Felis catus) prey size and selectivity in north‐eastern A ustralia: implications for mammal conservation. Journal of Zoology, 287(4), pp.292-300.	Kutt 2012 Journal of Zoology	Very high		Very high	-20.3	143.45	Predation	Diet	1	no	no
Sminthopsis douglasi	Cat	NT	1	Mifsud, G. and Woolley, P.A., 2012. Predation of the Julia Creek dunnart (Sminthopsis douglasi) and other native fauna by cats and foxes on Mitchell grass downs in Queensland. Australian Mammalogy, 34(2), pp.188-195.	Mifsud and Woolley 2012 Australian Mammalogy	Very high		Very high	-20.65	141.74	Predation	Diet	1	no	no
Sminthopsis douglasi	Cat	NT	1	Kutt, A.S., 2012. Feral cat (Felis catus) prey size and selectivity in north‐eastern A ustralia: implications for mammal conservation. Journal of Zoology, 287(4), pp.292-300.	Kutt 2012 Journal of Zoology	Very high		Very high	-20.3	143.45	Predation	Preference	0	no	no
Sminthopsis douglasi	Fox	NT	1	Kutt, A.S., 2003. New records of the Julia Creek Dunnart Sminthopsis douglasi in central-north Queensland. Australian Zoologist, 32(2), pp.257-260.	Kutt 2003 Australian Zoologist	Not assessed	A threat	Moderate	-23.55	145.29	Predation	Diet	1	no	no
Sminthopsis psammophila	Cat	VU	1					Very high
Sminthopsis psammophila	Fox	VU	1					Very high
Wyulda squamicaudata	Cat	NT	1					High
Xeromys myoides	Cat	VU	1					Moderate
Xeromys myoides	Fox	VU	0					Minor
Zyzomys maini	Cat	VU	1	Stobo-Wilson, A.M., Stokeld, D., Einoder, L.D., Davies, H.F., Fisher, A., Hill, B.M., Mahney, T., Murphy, B.P., Scroggie, M.P., Stevens, A. and Woinarski, J.C.Z., 2020. Bottom-up and top-down processes influence contemporary patterns of mammal species richness in Australia's monsoonal tropics. Biological Conservation, 247, p.108638.	Stobo-Wilson et al 2020 Biological Conservation	High/Very High		High/Very High	-13.09	132.39	Population	Spatial	1	yes	yes	yes	yes	yes	312	no
Zyzomys palatalis	Cat	CR	1					Very high
Zyzomys pedunculatus	Cat	CR	1	McDonald, P.J., Brittingham, R., Nano, C. and Paltridge, R., 2014. A new population of the critically endangered central rock-rat (Zyzomys pedunculatus) discovered in the Northern Territory. Australian Mammalogy, 37(1), pp.97-100.	McDonald et al 2014 Australian Mammlogy	Very high		Very high	-23.35	131.91	Predation	Diet	1	no	no
Zyzomys pedunculatus	Fox	CR	1					Minor
