# Supplementary material for: Review of evidence that foxes and cats cause extinctions of Australia's endemic mammals
Source: Bioscience. 2025 Apr 10;75(8):615–27. doi: 10.1093/biosci/biaf046 (PMC12352315; doi:10.1093/biosci/biaf046)
Supplement: biaf046_Supplemental_Files [file biaf046_supplemental_files.zip › Table S3 - metaanalysis-raw-data.csv]

Study_ID	Reference	Prey_Species	Study_site	Lat	Long	Predator_Species	Correlation	Site	Site_note	Time	Time_note	Predator	Prey	Predator_Units	Prey_Units	Data_source	Inclusion_problem	Comments
ES_1	Gordon, C.E., Feit, A., Grüber, J. and Letnic, M., 2015. Mesopredator suppression by an apex predator alleviates the risk of predation perceived by small prey. Proceedings of the Royal Society B: Biological Sciences, 282(1802), p.20142870.	Notomys fuscus	Strzelecki Desert, SA, QLD	-27.7	140.41	Cat	Spatial	1	BL			0	4.777777778	Tracking	Trapping	Data S1, Experiment 1		Averaged plots in each site
ES_1	Gordon, C.E., Feit, A., Grüber, J. and Letnic, M., 2015. Mesopredator suppression by an apex predator alleviates the risk of predation perceived by small prey. Proceedings of the Royal Society B: Biological Sciences, 282(1802), p.20142870.	Notomys fuscus	Strzelecki Desert, SA, QLD	-27.7	140.41	Cat	Spatial	2	O			0.073333333	0	Tracking	Trapping	Data S1, Experiment 1		Averaged plots in each site
ES_1	Gordon, C.E., Feit, A., Grüber, J. and Letnic, M., 2015. Mesopredator suppression by an apex predator alleviates the risk of predation perceived by small prey. Proceedings of the Royal Society B: Biological Sciences, 282(1802), p.20142870.	Notomys fuscus	Strzelecki Desert, SA, QLD	-27.7	140.41	Cat	Spatial	3	O2			0.5	0	Tracking	Trapping	Data S1, Experiment 1		Averaged plots in each site
ES_1	Gordon, C.E., Feit, A., Grüber, J. and Letnic, M., 2015. Mesopredator suppression by an apex predator alleviates the risk of predation perceived by small prey. Proceedings of the Royal Society B: Biological Sciences, 282(1802), p.20142870.	Notomys fuscus	Strzelecki Desert, SA, QLD	-27.7	140.41	Cat	Spatial	4	Q			0	4.75	Tracking	Trapping	Data S1, Experiment 1		Averaged plots in each site
ES_1	Gordon, C.E., Feit, A., Grüber, J. and Letnic, M., 2015. Mesopredator suppression by an apex predator alleviates the risk of predation perceived by small prey. Proceedings of the Royal Society B: Biological Sciences, 282(1802), p.20142870.	Notomys fuscus	Strzelecki Desert, SA, QLD	-27.7	140.41	Cat	Spatial	5	Q2			0.198	1.533333333	Tracking	Trapping	Data S1, Experiment 1		Averaged plots in each site
ES_1	Gordon, C.E., Feit, A., Grüber, J. and Letnic, M., 2015. Mesopredator suppression by an apex predator alleviates the risk of predation perceived by small prey. Proceedings of the Royal Society B: Biological Sciences, 282(1802), p.20142870.	Notomys fuscus	Strzelecki Desert, SA, QLD	-27.7	140.41	Cat	Spatial	6	S1			0.166666667	2.333333333	Tracking	Trapping	Data S1, Experiment 1		Averaged plots in each site
ES_1	Gordon, C.E., Feit, A., Grüber, J. and Letnic, M., 2015. Mesopredator suppression by an apex predator alleviates the risk of predation perceived by small prey. Proceedings of the Royal Society B: Biological Sciences, 282(1802), p.20142870.	Notomys fuscus	Strzelecki Desert, SA, QLD	-27.7	140.41	Cat	Spatial	7	S2			0	0.714285714	Tracking	Trapping	Data S1, Experiment 1		Averaged plots in each site
ES_2	Gordon, C.E., Feit, A., Grüber, J. and Letnic, M., 2015. Mesopredator suppression by an apex predator alleviates the risk of predation perceived by small prey. Proceedings of the Royal Society B: Biological Sciences, 282(1802), p.20142870.	Notomys fuscus	Strzelecki Desert, SA, QLD	-27.7	140.41	Fox	Spatial	1	BL			0	4.777777778	Tracking	Trapping	Data S1, Experiment 1		Averaged plots in each site
ES_2	Gordon, C.E., Feit, A., Grüber, J. and Letnic, M., 2015. Mesopredator suppression by an apex predator alleviates the risk of predation perceived by small prey. Proceedings of the Royal Society B: Biological Sciences, 282(1802), p.20142870.	Notomys fuscus	Strzelecki Desert, SA, QLD	-27.7	140.41	Fox	Spatial	2	O			0.073333333	0	Tracking	Trapping	Data S1, Experiment 1		Averaged plots in each site
ES_2	Gordon, C.E., Feit, A., Grüber, J. and Letnic, M., 2015. Mesopredator suppression by an apex predator alleviates the risk of predation perceived by small prey. Proceedings of the Royal Society B: Biological Sciences, 282(1802), p.20142870.	Notomys fuscus	Strzelecki Desert, SA, QLD	-27.7	140.41	Fox	Spatial	3	O2			0	0	Tracking	Trapping	Data S1, Experiment 1		Averaged plots in each site
ES_2	Gordon, C.E., Feit, A., Grüber, J. and Letnic, M., 2015. Mesopredator suppression by an apex predator alleviates the risk of predation perceived by small prey. Proceedings of the Royal Society B: Biological Sciences, 282(1802), p.20142870.	Notomys fuscus	Strzelecki Desert, SA, QLD	-27.7	140.41	Fox	Spatial	4	Q			0	4.75	Tracking	Trapping	Data S1, Experiment 1		Averaged plots in each site
ES_2	Gordon, C.E., Feit, A., Grüber, J. and Letnic, M., 2015. Mesopredator suppression by an apex predator alleviates the risk of predation perceived by small prey. Proceedings of the Royal Society B: Biological Sciences, 282(1802), p.20142870.	Notomys fuscus	Strzelecki Desert, SA, QLD	-27.7	140.41	Fox	Spatial	5	Q2			0	1.533333333	Tracking	Trapping	Data S1, Experiment 1		Averaged plots in each site
ES_2	Gordon, C.E., Feit, A., Grüber, J. and Letnic, M., 2015. Mesopredator suppression by an apex predator alleviates the risk of predation perceived by small prey. Proceedings of the Royal Society B: Biological Sciences, 282(1802), p.20142870.	Notomys fuscus	Strzelecki Desert, SA, QLD	-27.7	140.41	Fox	Spatial	6	S1			0	2.333333333	Tracking	Trapping	Data S1, Experiment 1		Averaged plots in each site
ES_2	Gordon, C.E., Feit, A., Grüber, J. and Letnic, M., 2015. Mesopredator suppression by an apex predator alleviates the risk of predation perceived by small prey. Proceedings of the Royal Society B: Biological Sciences, 282(1802), p.20142870.	Notomys fuscus	Strzelecki Desert, SA, QLD	-27.7	140.41	Fox	Spatial	7	S2			0.188571429	0.714285714	Tracking	Trapping	Data S1, Experiment 1		Averaged plots in each site
ES_3	Augusteyn, J., McCarthy, M.A., Robley, A., Pople, A., Nolan, B., Hemson, G., Melzer, R., Richards, S. and Dinwoodie, A., 2022. Bringing back the endangered bridled nail-tailed wallaby at Taunton National Park (Scientific) through effective predator control. Wildlife Research, 49(4), pp.382-398.	Onychogalea fraenata	Taunton National Park	-23.521	149.219	Cat	Temporal			2012		1.1805	123.81	Tracking	Trapping	Figure 3A		Averaged to year
ES_3	Augusteyn, J., McCarthy, M.A., Robley, A., Pople, A., Nolan, B., Hemson, G., Melzer, R., Richards, S. and Dinwoodie, A., 2022. Bringing back the endangered bridled nail-tailed wallaby at Taunton National Park (Scientific) through effective predator control. Wildlife Research, 49(4), pp.382-398.	Onychogalea fraenata	Taunton National Park	-23.521	149.219	Cat	Temporal			2013		0.309	147.917	Tracking	Trapping	Figure 3A		Averaged to year
ES_3	Augusteyn, J., McCarthy, M.A., Robley, A., Pople, A., Nolan, B., Hemson, G., Melzer, R., Richards, S. and Dinwoodie, A., 2022. Bringing back the endangered bridled nail-tailed wallaby at Taunton National Park (Scientific) through effective predator control. Wildlife Research, 49(4), pp.382-398.	Onychogalea fraenata	Taunton National Park	-23.521	149.219	Cat	Temporal			2014		0.2085	177.679	Tracking	Trapping	Figure 3A		Averaged to year
ES_3	Augusteyn, J., McCarthy, M.A., Robley, A., Pople, A., Nolan, B., Hemson, G., Melzer, R., Richards, S. and Dinwoodie, A., 2022. Bringing back the endangered bridled nail-tailed wallaby at Taunton National Park (Scientific) through effective predator control. Wildlife Research, 49(4), pp.382-398.	Onychogalea fraenata	Taunton National Park	-23.521	149.219	Cat	Temporal			2015		0.232	168.155	Tracking	Trapping	Figure 3A		Averaged to year
ES_3	Augusteyn, J., McCarthy, M.A., Robley, A., Pople, A., Nolan, B., Hemson, G., Melzer, R., Richards, S. and Dinwoodie, A., 2022. Bringing back the endangered bridled nail-tailed wallaby at Taunton National Park (Scientific) through effective predator control. Wildlife Research, 49(4), pp.382-398.	Onychogalea fraenata	Taunton National Park	-23.521	149.219	Cat	Temporal			2016		0.2025	269.345	Tracking	Trapping	Figure 3A		Averaged to year
ES_4	Augusteyn, J., McCarthy, M.A., Robley, A., Pople, A., Nolan, B., Hemson, G., Melzer, R., Richards, S. and Dinwoodie, A., 2022. Bringing back the endangered bridled nail-tailed wallaby at Taunton National Park (Scientific) through effective predator control. Wildlife Research, 49(4), pp.382-398.	Onychogalea fraenata	Taunton National Park	-23.521	149.219	Cat	Temporal			2012		1.1805	349	Tracking	Spotlighting	Figure 3A		Averaged to year
ES_4	Augusteyn, J., McCarthy, M.A., Robley, A., Pople, A., Nolan, B., Hemson, G., Melzer, R., Richards, S. and Dinwoodie, A., 2022. Bringing back the endangered bridled nail-tailed wallaby at Taunton National Park (Scientific) through effective predator control. Wildlife Research, 49(4), pp.382-398.	Onychogalea fraenata	Taunton National Park	-23.521	149.219	Cat	Temporal			2014		0.2085	496	Tracking	Spotlighting	Figure 3A		Averaged to year
ES_4	Augusteyn, J., McCarthy, M.A., Robley, A., Pople, A., Nolan, B., Hemson, G., Melzer, R., Richards, S. and Dinwoodie, A., 2022. Bringing back the endangered bridled nail-tailed wallaby at Taunton National Park (Scientific) through effective predator control. Wildlife Research, 49(4), pp.382-398.	Onychogalea fraenata	Taunton National Park	-23.521	149.219	Cat	Temporal			2015		0.232	176	Tracking	Spotlighting	Figure 3A		Averaged to year
ES_4	Augusteyn, J., McCarthy, M.A., Robley, A., Pople, A., Nolan, B., Hemson, G., Melzer, R., Richards, S. and Dinwoodie, A., 2022. Bringing back the endangered bridled nail-tailed wallaby at Taunton National Park (Scientific) through effective predator control. Wildlife Research, 49(4), pp.382-398.	Onychogalea fraenata	Taunton National Park	-23.521	149.219	Cat	Temporal			2016		0.2025	648	Tracking	Spotlighting	Figure 3A		Averaged to year
ES_5	Augusteyn, J., McCarthy, M.A., Robley, A., Pople, A., Nolan, B., Hemson, G., Melzer, R., Richards, S. and Dinwoodie, A., 2022. Bringing back the endangered bridled nail-tailed wallaby at Taunton National Park (Scientific) through effective predator control. Wildlife Research, 49(4), pp.382-398.	Onychogalea fraenata	Taunton National Park	-23.521	149.219	Cat	Temporal			2012		1.1805	0.07246	Tracking	Trapping	Figure 3A		Averaged to year
ES_5	Augusteyn, J., McCarthy, M.A., Robley, A., Pople, A., Nolan, B., Hemson, G., Melzer, R., Richards, S. and Dinwoodie, A., 2022. Bringing back the endangered bridled nail-tailed wallaby at Taunton National Park (Scientific) through effective predator control. Wildlife Research, 49(4), pp.382-398.	Onychogalea fraenata	Taunton National Park	-23.521	149.219	Cat	Temporal			2013		0.309	0.18556	Tracking	Trapping	Figure 3A		Averaged to year
ES_5	Augusteyn, J., McCarthy, M.A., Robley, A., Pople, A., Nolan, B., Hemson, G., Melzer, R., Richards, S. and Dinwoodie, A., 2022. Bringing back the endangered bridled nail-tailed wallaby at Taunton National Park (Scientific) through effective predator control. Wildlife Research, 49(4), pp.382-398.	Onychogalea fraenata	Taunton National Park	-23.521	149.219	Cat	Temporal			2014		0.2085	0.382765	Tracking	Trapping	Figure 3A		Averaged to year, predator and prey
ES_5	Augusteyn, J., McCarthy, M.A., Robley, A., Pople, A., Nolan, B., Hemson, G., Melzer, R., Richards, S. and Dinwoodie, A., 2022. Bringing back the endangered bridled nail-tailed wallaby at Taunton National Park (Scientific) through effective predator control. Wildlife Research, 49(4), pp.382-398.	Onychogalea fraenata	Taunton National Park	-23.521	149.219	Cat	Temporal			2015		0.232	0.43504	Tracking	Trapping	Figure 3A		Averaged to year
ES_5	Augusteyn, J., McCarthy, M.A., Robley, A., Pople, A., Nolan, B., Hemson, G., Melzer, R., Richards, S. and Dinwoodie, A., 2022. Bringing back the endangered bridled nail-tailed wallaby at Taunton National Park (Scientific) through effective predator control. Wildlife Research, 49(4), pp.382-398.	Onychogalea fraenata	Taunton National Park	-23.521	149.219	Cat	Temporal			2016		0.2025	0.40709	Tracking	Trapping	Figure 3A		Averaged to year
ES_6	Augusteyn, J., McCarthy, M.A., Robley, A., Pople, A., Nolan, B., Hemson, G., Melzer, R., Richards, S. and Dinwoodie, A., 2022. Bringing back the endangered bridled nail-tailed wallaby at Taunton National Park (Scientific) through effective predator control. Wildlife Research, 49(4), pp.382-398.	Onychogalea fraenata	Taunton National Park	-23.521	149.219	Cat	Temporal			2012		1.7455	123.81	Camera traps	Trapping	Figure 3B		Averaged to year
ES_6	Augusteyn, J., McCarthy, M.A., Robley, A., Pople, A., Nolan, B., Hemson, G., Melzer, R., Richards, S. and Dinwoodie, A., 2022. Bringing back the endangered bridled nail-tailed wallaby at Taunton National Park (Scientific) through effective predator control. Wildlife Research, 49(4), pp.382-398.	Onychogalea fraenata	Taunton National Park	-23.521	149.219	Cat	Temporal			2013		2.24025	147.917	Camera traps	Trapping	Figure 3B		Averaged to year
ES_6	Augusteyn, J., McCarthy, M.A., Robley, A., Pople, A., Nolan, B., Hemson, G., Melzer, R., Richards, S. and Dinwoodie, A., 2022. Bringing back the endangered bridled nail-tailed wallaby at Taunton National Park (Scientific) through effective predator control. Wildlife Research, 49(4), pp.382-398.	Onychogalea fraenata	Taunton National Park	-23.521	149.219	Cat	Temporal			2014		2.345166667	177.679	Camera traps	Trapping	Figure 3B		Averaged to year
ES_6	Augusteyn, J., McCarthy, M.A., Robley, A., Pople, A., Nolan, B., Hemson, G., Melzer, R., Richards, S. and Dinwoodie, A., 2022. Bringing back the endangered bridled nail-tailed wallaby at Taunton National Park (Scientific) through effective predator control. Wildlife Research, 49(4), pp.382-398.	Onychogalea fraenata	Taunton National Park	-23.521	149.219	Cat	Temporal			2015		1.609	168.155	Camera traps	Trapping	Figure 3B		Averaged to year
ES_7	Augusteyn, J., McCarthy, M.A., Robley, A., Pople, A., Nolan, B., Hemson, G., Melzer, R., Richards, S. and Dinwoodie, A., 2022. Bringing back the endangered bridled nail-tailed wallaby at Taunton National Park (Scientific) through effective predator control. Wildlife Research, 49(4), pp.382-398.	Onychogalea fraenata	Taunton National Park	-23.521	149.219	Cat	Temporal			2012		1.7455	349	Camera traps	Spotlighting	Figure 3B		Averaged to year, sample size too small to generate effect size
ES_7	Augusteyn, J., McCarthy, M.A., Robley, A., Pople, A., Nolan, B., Hemson, G., Melzer, R., Richards, S. and Dinwoodie, A., 2022. Bringing back the endangered bridled nail-tailed wallaby at Taunton National Park (Scientific) through effective predator control. Wildlife Research, 49(4), pp.382-398.	Onychogalea fraenata	Taunton National Park	-23.521	149.219	Cat	Temporal			2014		2.345166667	349	Camera traps	Spotlighting	Figure 3B		Averaged to year, sample size too small to generate effect size
ES_7	Augusteyn, J., McCarthy, M.A., Robley, A., Pople, A., Nolan, B., Hemson, G., Melzer, R., Richards, S. and Dinwoodie, A., 2022. Bringing back the endangered bridled nail-tailed wallaby at Taunton National Park (Scientific) through effective predator control. Wildlife Research, 49(4), pp.382-398.	Onychogalea fraenata	Taunton National Park	-23.521	149.219	Cat	Temporal			2015		1.609	176	Camera traps	Spotlighting	Figure 3B		Averaged to year, sample size too small to generate effect size
ES_8	Augusteyn, J., McCarthy, M.A., Robley, A., Pople, A., Nolan, B., Hemson, G., Melzer, R., Richards, S. and Dinwoodie, A., 2022. Bringing back the endangered bridled nail-tailed wallaby at Taunton National Park (Scientific) through effective predator control. Wildlife Research, 49(4), pp.382-398.	Onychogalea fraenata	Taunton National Park	-23.521	149.219	Cat	Temporal			2012		1.7455	0.07246	Camera traps	Trapping-young, percent <3.5kg	Figure 3B		Averaged to year
ES_8	Augusteyn, J., McCarthy, M.A., Robley, A., Pople, A., Nolan, B., Hemson, G., Melzer, R., Richards, S. and Dinwoodie, A., 2022. Bringing back the endangered bridled nail-tailed wallaby at Taunton National Park (Scientific) through effective predator control. Wildlife Research, 49(4), pp.382-398.	Onychogalea fraenata	Taunton National Park	-23.521	149.219	Cat	Temporal			2013		2.24025	0.18556	Camera traps	Trapping-young, percent <3.5kg	Figure 3B		Averaged to year
ES_8	Augusteyn, J., McCarthy, M.A., Robley, A., Pople, A., Nolan, B., Hemson, G., Melzer, R., Richards, S. and Dinwoodie, A., 2022. Bringing back the endangered bridled nail-tailed wallaby at Taunton National Park (Scientific) through effective predator control. Wildlife Research, 49(4), pp.382-398.	Onychogalea fraenata	Taunton National Park	-23.521	149.219	Cat	Temporal			2014		2.345166667	0.382765	Camera traps	Trapping-young, percent <3.5kg	Figure 3B		Averaged to year, predator and prey
ES_8	Augusteyn, J., McCarthy, M.A., Robley, A., Pople, A., Nolan, B., Hemson, G., Melzer, R., Richards, S. and Dinwoodie, A., 2022. Bringing back the endangered bridled nail-tailed wallaby at Taunton National Park (Scientific) through effective predator control. Wildlife Research, 49(4), pp.382-398.	Onychogalea fraenata	Taunton National Park	-23.521	149.219	Cat	Temporal			2015		1.609	0.43504	Camera traps	Trapping-young, percent <3.5kg	Figure 3B		Averaged to year
ES_9	Moseby, K., Hodgens, P., Bannister, H., Mooney, P., Brandle, R., Lynch, C., Young, C., Jansen, J. and Jensen, M., 2021. The ecological costs and benefits of a feral cat poison‐baiting programme for protection of reintroduced populations of the western quoll and brushtail possum. Austral Ecology, 46(8), pp.1366-1382.	Dasyurus geoffroii	Flinders Ranges National Park	-31.37	138.59	Cat	Temporal			1		0.304	0.545	Camera trapping	Camera trapping	Fig 6 A,B
ES_9	Moseby, K., Hodgens, P., Bannister, H., Mooney, P., Brandle, R., Lynch, C., Young, C., Jansen, J. and Jensen, M., 2021. The ecological costs and benefits of a feral cat poison‐baiting programme for protection of reintroduced populations of the western quoll and brushtail possum. Austral Ecology, 46(8), pp.1366-1382.	Dasyurus geoffroii	Flinders Ranges National Park	-31.37	138.59	Cat	Temporal			2		0.807	0.436	Camera trapping	Camera trapping	Fig 6 A,B
ES_9	Moseby, K., Hodgens, P., Bannister, H., Mooney, P., Brandle, R., Lynch, C., Young, C., Jansen, J. and Jensen, M., 2021. The ecological costs and benefits of a feral cat poison‐baiting programme for protection of reintroduced populations of the western quoll and brushtail possum. Austral Ecology, 46(8), pp.1366-1382.	Dasyurus geoffroii	Flinders Ranges National Park	-31.37	138.59	Cat	Temporal			3		1.207	0.669	Camera trapping	Camera trapping	Fig 6 A,B
ES_9	Moseby, K., Hodgens, P., Bannister, H., Mooney, P., Brandle, R., Lynch, C., Young, C., Jansen, J. and Jensen, M., 2021. The ecological costs and benefits of a feral cat poison‐baiting programme for protection of reintroduced populations of the western quoll and brushtail possum. Austral Ecology, 46(8), pp.1366-1382.	Dasyurus geoffroii	Flinders Ranges National Park	-31.37	138.59	Cat	Temporal			4		1.034	0.636	Camera trapping	Camera trapping	Fig 6 A,B
ES_9	Moseby, K., Hodgens, P., Bannister, H., Mooney, P., Brandle, R., Lynch, C., Young, C., Jansen, J. and Jensen, M., 2021. The ecological costs and benefits of a feral cat poison‐baiting programme for protection of reintroduced populations of the western quoll and brushtail possum. Austral Ecology, 46(8), pp.1366-1382.	Dasyurus geoffroii	Flinders Ranges National Park	-31.37	138.59	Cat	Temporal			5		1.705	0.544	Camera trapping	Camera trapping	Fig 6 A,B
ES_9	Moseby, K., Hodgens, P., Bannister, H., Mooney, P., Brandle, R., Lynch, C., Young, C., Jansen, J. and Jensen, M., 2021. The ecological costs and benefits of a feral cat poison‐baiting programme for protection of reintroduced populations of the western quoll and brushtail possum. Austral Ecology, 46(8), pp.1366-1382.	Dasyurus geoffroii	Flinders Ranges National Park	-31.37	138.59	Cat	Temporal			6		1.57	0.436	Camera trapping	Camera trapping	Fig 6 A,B
ES_9	Moseby, K., Hodgens, P., Bannister, H., Mooney, P., Brandle, R., Lynch, C., Young, C., Jansen, J. and Jensen, M., 2021. The ecological costs and benefits of a feral cat poison‐baiting programme for protection of reintroduced populations of the western quoll and brushtail possum. Austral Ecology, 46(8), pp.1366-1382.	Dasyurus geoffroii	Flinders Ranges National Park	-31.37	138.59	Cat	Temporal			7		1.305	0.539	Camera trapping	Camera trapping	Fig 6 A,B
ES_9	Moseby, K., Hodgens, P., Bannister, H., Mooney, P., Brandle, R., Lynch, C., Young, C., Jansen, J. and Jensen, M., 2021. The ecological costs and benefits of a feral cat poison‐baiting programme for protection of reintroduced populations of the western quoll and brushtail possum. Austral Ecology, 46(8), pp.1366-1382.	Dasyurus geoffroii	Flinders Ranges National Park	-31.37	138.59	Cat	Temporal			8		0.704	0.701	Camera trapping	Camera trapping	Fig 6 A,B
ES_9	Moseby, K., Hodgens, P., Bannister, H., Mooney, P., Brandle, R., Lynch, C., Young, C., Jansen, J. and Jensen, M., 2021. The ecological costs and benefits of a feral cat poison‐baiting programme for protection of reintroduced populations of the western quoll and brushtail possum. Austral Ecology, 46(8), pp.1366-1382.	Dasyurus geoffroii	Flinders Ranges National Park	-31.37	138.59	Cat	Temporal			9		0.471	0.403	Camera trapping	Camera trapping	Fig 6 A,B
ES_9	Moseby, K., Hodgens, P., Bannister, H., Mooney, P., Brandle, R., Lynch, C., Young, C., Jansen, J. and Jensen, M., 2021. The ecological costs and benefits of a feral cat poison‐baiting programme for protection of reintroduced populations of the western quoll and brushtail possum. Austral Ecology, 46(8), pp.1366-1382.	Dasyurus geoffroii	Flinders Ranges National Park	-31.37	138.59	Cat	Temporal			10		0.542	0.972	Camera trapping	Camera trapping	Fig 6 A,B
ES_9	Moseby, K., Hodgens, P., Bannister, H., Mooney, P., Brandle, R., Lynch, C., Young, C., Jansen, J. and Jensen, M., 2021. The ecological costs and benefits of a feral cat poison‐baiting programme for protection of reintroduced populations of the western quoll and brushtail possum. Austral Ecology, 46(8), pp.1366-1382.	Dasyurus geoffroii	Flinders Ranges National Park	-31.37	138.59	Cat	Temporal			11		0.542	0.869	Camera trapping	Camera trapping	Fig 6 A,B
ES_9	Moseby, K., Hodgens, P., Bannister, H., Mooney, P., Brandle, R., Lynch, C., Young, C., Jansen, J. and Jensen, M., 2021. The ecological costs and benefits of a feral cat poison‐baiting programme for protection of reintroduced populations of the western quoll and brushtail possum. Austral Ecology, 46(8), pp.1366-1382.	Dasyurus geoffroii	Flinders Ranges National Park	-31.37	138.59	Cat	Temporal			12		0.271	1.368	Camera trapping	Camera trapping	Fig 6 A,B
ES_9	Moseby, K., Hodgens, P., Bannister, H., Mooney, P., Brandle, R., Lynch, C., Young, C., Jansen, J. and Jensen, M., 2021. The ecological costs and benefits of a feral cat poison‐baiting programme for protection of reintroduced populations of the western quoll and brushtail possum. Austral Ecology, 46(8), pp.1366-1382.	Dasyurus geoffroii	Flinders Ranges National Park	-31.37	138.59	Cat	Temporal			13		0.336	1.509	Camera trapping	Camera trapping	Fig 6 A,B
ES_9	Moseby, K., Hodgens, P., Bannister, H., Mooney, P., Brandle, R., Lynch, C., Young, C., Jansen, J. and Jensen, M., 2021. The ecological costs and benefits of a feral cat poison‐baiting programme for protection of reintroduced populations of the western quoll and brushtail possum. Austral Ecology, 46(8), pp.1366-1382.	Dasyurus geoffroii	Flinders Ranges National Park	-31.37	138.59	Cat	Temporal			14		0.206	0.604	Camera trapping	Camera trapping	Fig 6 A,B
ES_9	Moseby, K., Hodgens, P., Bannister, H., Mooney, P., Brandle, R., Lynch, C., Young, C., Jansen, J. and Jensen, M., 2021. The ecological costs and benefits of a feral cat poison‐baiting programme for protection of reintroduced populations of the western quoll and brushtail possum. Austral Ecology, 46(8), pp.1366-1382.	Dasyurus geoffroii	Flinders Ranges National Park	-31.37	138.59	Cat	Temporal			15		0.601	0.701	Camera trapping	Camera trapping	Fig 6 A,B
ES_9	Moseby, K., Hodgens, P., Bannister, H., Mooney, P., Brandle, R., Lynch, C., Young, C., Jansen, J. and Jensen, M., 2021. The ecological costs and benefits of a feral cat poison‐baiting programme for protection of reintroduced populations of the western quoll and brushtail possum. Austral Ecology, 46(8), pp.1366-1382.	Dasyurus geoffroii	Flinders Ranges National Park	-31.37	138.59	Cat	Temporal			16		0.737	1.476	Camera trapping	Camera trapping	Fig 6 A,B
ES_9	Moseby, K., Hodgens, P., Bannister, H., Mooney, P., Brandle, R., Lynch, C., Young, C., Jansen, J. and Jensen, M., 2021. The ecological costs and benefits of a feral cat poison‐baiting programme for protection of reintroduced populations of the western quoll and brushtail possum. Austral Ecology, 46(8), pp.1366-1382.	Dasyurus geoffroii	Flinders Ranges National Park	-31.37	138.59	Cat	Temporal			17		1.543	1.173	Camera trapping	Camera trapping	Fig 6 A,B
ES_9	Moseby, K., Hodgens, P., Bannister, H., Mooney, P., Brandle, R., Lynch, C., Young, C., Jansen, J. and Jensen, M., 2021. The ecological costs and benefits of a feral cat poison‐baiting programme for protection of reintroduced populations of the western quoll and brushtail possum. Austral Ecology, 46(8), pp.1366-1382.	Dasyurus geoffroii	Flinders Ranges National Park	-31.37	138.59	Cat	Temporal			18		1.765	0.907	Camera trapping	Camera trapping	Fig 6 A,B
ES_9	Moseby, K., Hodgens, P., Bannister, H., Mooney, P., Brandle, R., Lynch, C., Young, C., Jansen, J. and Jensen, M., 2021. The ecological costs and benefits of a feral cat poison‐baiting programme for protection of reintroduced populations of the western quoll and brushtail possum. Austral Ecology, 46(8), pp.1366-1382.	Dasyurus geoffroii	Flinders Ranges National Park	-31.37	138.59	Cat	Temporal			19		1.478	1.606	Camera trapping	Camera trapping	Fig 6 A,B
ES_9	Moseby, K., Hodgens, P., Bannister, H., Mooney, P., Brandle, R., Lynch, C., Young, C., Jansen, J. and Jensen, M., 2021. The ecological costs and benefits of a feral cat poison‐baiting programme for protection of reintroduced populations of the western quoll and brushtail possum. Austral Ecology, 46(8), pp.1366-1382.	Dasyurus geoffroii	Flinders Ranges National Park	-31.37	138.59	Cat	Temporal			20		1.278	0.831	Camera trapping	Camera trapping	Fig 6 A,B
ES_9	Moseby, K., Hodgens, P., Bannister, H., Mooney, P., Brandle, R., Lynch, C., Young, C., Jansen, J. and Jensen, M., 2021. The ecological costs and benefits of a feral cat poison‐baiting programme for protection of reintroduced populations of the western quoll and brushtail possum. Austral Ecology, 46(8), pp.1366-1382.	Dasyurus geoffroii	Flinders Ranges National Park	-31.37	138.59	Cat	Temporal			21		0.769	0.436	Camera trapping	Camera trapping	Fig 6 A,B
ES_9	Moseby, K., Hodgens, P., Bannister, H., Mooney, P., Brandle, R., Lynch, C., Young, C., Jansen, J. and Jensen, M., 2021. The ecological costs and benefits of a feral cat poison‐baiting programme for protection of reintroduced populations of the western quoll and brushtail possum. Austral Ecology, 46(8), pp.1366-1382.	Dasyurus geoffroii	Flinders Ranges National Park	-31.37	138.59	Cat	Temporal			22		1.7	0.165	Camera trapping	Camera trapping	Fig 6 A,B
ES_9	Moseby, K., Hodgens, P., Bannister, H., Mooney, P., Brandle, R., Lynch, C., Young, C., Jansen, J. and Jensen, M., 2021. The ecological costs and benefits of a feral cat poison‐baiting programme for protection of reintroduced populations of the western quoll and brushtail possum. Austral Ecology, 46(8), pp.1366-1382.	Dasyurus geoffroii	Flinders Ranges National Park	-31.37	138.59	Cat	Temporal			23		1.537	0.636	Camera trapping	Camera trapping	Fig 6 A,B
ES_9	Moseby, K., Hodgens, P., Bannister, H., Mooney, P., Brandle, R., Lynch, C., Young, C., Jansen, J. and Jensen, M., 2021. The ecological costs and benefits of a feral cat poison‐baiting programme for protection of reintroduced populations of the western quoll and brushtail possum. Austral Ecology, 46(8), pp.1366-1382.	Dasyurus geoffroii	Flinders Ranges National Park	-31.37	138.59	Cat	Temporal			24		1.234	0.999	Camera trapping	Camera trapping	Fig 6 A,B
ES_9	Moseby, K., Hodgens, P., Bannister, H., Mooney, P., Brandle, R., Lynch, C., Young, C., Jansen, J. and Jensen, M., 2021. The ecological costs and benefits of a feral cat poison‐baiting programme for protection of reintroduced populations of the western quoll and brushtail possum. Austral Ecology, 46(8), pp.1366-1382.	Dasyurus geoffroii	Flinders Ranges National Park	-31.37	138.59	Cat	Temporal			25		0.439	0.604	Camera trapping	Camera trapping	Fig 6 A,B
ES_9	Moseby, K., Hodgens, P., Bannister, H., Mooney, P., Brandle, R., Lynch, C., Young, C., Jansen, J. and Jensen, M., 2021. The ecological costs and benefits of a feral cat poison‐baiting programme for protection of reintroduced populations of the western quoll and brushtail possum. Austral Ecology, 46(8), pp.1366-1382.	Dasyurus geoffroii	Flinders Ranges National Park	-31.37	138.59	Cat	Temporal			26		0.244	0.501	Camera trapping	Camera trapping	Fig 6 A,B
ES_9	Moseby, K., Hodgens, P., Bannister, H., Mooney, P., Brandle, R., Lynch, C., Young, C., Jansen, J. and Jensen, M., 2021. The ecological costs and benefits of a feral cat poison‐baiting programme for protection of reintroduced populations of the western quoll and brushtail possum. Austral Ecology, 46(8), pp.1366-1382.	Dasyurus geoffroii	Flinders Ranges National Park	-31.37	138.59	Cat	Temporal			27		0.168	0.43	Camera trapping	Camera trapping	Fig 6 A,B
ES_9	Moseby, K., Hodgens, P., Bannister, H., Mooney, P., Brandle, R., Lynch, C., Young, C., Jansen, J. and Jensen, M., 2021. The ecological costs and benefits of a feral cat poison‐baiting programme for protection of reintroduced populations of the western quoll and brushtail possum. Austral Ecology, 46(8), pp.1366-1382.	Dasyurus geoffroii	Flinders Ranges National Park	-31.37	138.59	Cat	Temporal			28		0.439	0.403	Camera trapping	Camera trapping	Fig 6 A,B
ES_9	Moseby, K., Hodgens, P., Bannister, H., Mooney, P., Brandle, R., Lynch, C., Young, C., Jansen, J. and Jensen, M., 2021. The ecological costs and benefits of a feral cat poison‐baiting programme for protection of reintroduced populations of the western quoll and brushtail possum. Austral Ecology, 46(8), pp.1366-1382.	Dasyurus geoffroii	Flinders Ranges National Park	-31.37	138.59	Cat	Temporal			29		0.298	0.468	Camera trapping	Camera trapping	Fig 6 A,B
ES_9	Moseby, K., Hodgens, P., Bannister, H., Mooney, P., Brandle, R., Lynch, C., Young, C., Jansen, J. and Jensen, M., 2021. The ecological costs and benefits of a feral cat poison‐baiting programme for protection of reintroduced populations of the western quoll and brushtail possum. Austral Ecology, 46(8), pp.1366-1382.	Dasyurus geoffroii	Flinders Ranges National Park	-31.37	138.59	Cat	Temporal			30		0.412	0.804	Camera trapping	Camera trapping	Fig 6 A,B
ES_9	Moseby, K., Hodgens, P., Bannister, H., Mooney, P., Brandle, R., Lynch, C., Young, C., Jansen, J. and Jensen, M., 2021. The ecological costs and benefits of a feral cat poison‐baiting programme for protection of reintroduced populations of the western quoll and brushtail possum. Austral Ecology, 46(8), pp.1366-1382.	Dasyurus geoffroii	Flinders Ranges National Park	-31.37	138.59	Cat	Temporal			31		0.174	0.642	Camera trapping	Camera trapping	Fig 6 A,B
ES_9	Moseby, K., Hodgens, P., Bannister, H., Mooney, P., Brandle, R., Lynch, C., Young, C., Jansen, J. and Jensen, M., 2021. The ecological costs and benefits of a feral cat poison‐baiting programme for protection of reintroduced populations of the western quoll and brushtail possum. Austral Ecology, 46(8), pp.1366-1382.	Dasyurus geoffroii	Flinders Ranges National Park	-31.37	138.59	Cat	Temporal			32		0.168	0.604	Camera trapping	Camera trapping	Fig 6 A,B
ES_9	Moseby, K., Hodgens, P., Bannister, H., Mooney, P., Brandle, R., Lynch, C., Young, C., Jansen, J. and Jensen, M., 2021. The ecological costs and benefits of a feral cat poison‐baiting programme for protection of reintroduced populations of the western quoll and brushtail possum. Austral Ecology, 46(8), pp.1366-1382.	Dasyurus geoffroii	Flinders Ranges National Park	-31.37	138.59	Cat	Temporal			33		0.239	0.501	Camera trapping	Camera trapping	Fig 6 A,B
ES_9	Moseby, K., Hodgens, P., Bannister, H., Mooney, P., Brandle, R., Lynch, C., Young, C., Jansen, J. and Jensen, M., 2021. The ecological costs and benefits of a feral cat poison‐baiting programme for protection of reintroduced populations of the western quoll and brushtail possum. Austral Ecology, 46(8), pp.1366-1382.	Dasyurus geoffroii	Flinders Ranges National Park	-31.37	138.59	Cat	Temporal			34		0.109	0.636	Camera trapping	Camera trapping	Fig 6 A,B
ES_9	Moseby, K., Hodgens, P., Bannister, H., Mooney, P., Brandle, R., Lynch, C., Young, C., Jansen, J. and Jensen, M., 2021. The ecological costs and benefits of a feral cat poison‐baiting programme for protection of reintroduced populations of the western quoll and brushtail possum. Austral Ecology, 46(8), pp.1366-1382.	Dasyurus geoffroii	Flinders Ranges National Park	-31.37	138.59	Cat	Temporal			35		0.039	0.468	Camera trapping	Camera trapping	Fig 6 A,B
ES_9	Moseby, K., Hodgens, P., Bannister, H., Mooney, P., Brandle, R., Lynch, C., Young, C., Jansen, J. and Jensen, M., 2021. The ecological costs and benefits of a feral cat poison‐baiting programme for protection of reintroduced populations of the western quoll and brushtail possum. Austral Ecology, 46(8), pp.1366-1382.	Dasyurus geoffroii	Flinders Ranges National Park	-31.37	138.59	Cat	Temporal			36		0.136	0.636	Camera trapping	Camera trapping	Fig 6 A,B
ES_9	Moseby, K., Hodgens, P., Bannister, H., Mooney, P., Brandle, R., Lynch, C., Young, C., Jansen, J. and Jensen, M., 2021. The ecological costs and benefits of a feral cat poison‐baiting programme for protection of reintroduced populations of the western quoll and brushtail possum. Austral Ecology, 46(8), pp.1366-1382.	Dasyurus geoffroii	Flinders Ranges National Park	-31.37	138.59	Cat	Temporal			37		0.098	0.745	Camera trapping	Camera trapping	Fig 6 A,B
ES_9	Moseby, K., Hodgens, P., Bannister, H., Mooney, P., Brandle, R., Lynch, C., Young, C., Jansen, J. and Jensen, M., 2021. The ecological costs and benefits of a feral cat poison‐baiting programme for protection of reintroduced populations of the western quoll and brushtail possum. Austral Ecology, 46(8), pp.1366-1382.	Dasyurus geoffroii	Flinders Ranges National Park	-31.37	138.59	Cat	Temporal			38		0.098	0.501	Camera trapping	Camera trapping	Fig 6 A,B
ES_9	Moseby, K., Hodgens, P., Bannister, H., Mooney, P., Brandle, R., Lynch, C., Young, C., Jansen, J. and Jensen, M., 2021. The ecological costs and benefits of a feral cat poison‐baiting programme for protection of reintroduced populations of the western quoll and brushtail possum. Austral Ecology, 46(8), pp.1366-1382.	Dasyurus geoffroii	Flinders Ranges National Park	-31.37	138.59	Cat	Temporal			39		0.098	0.365	Camera trapping	Camera trapping	Fig 6 A,B
ES_9	Moseby, K., Hodgens, P., Bannister, H., Mooney, P., Brandle, R., Lynch, C., Young, C., Jansen, J. and Jensen, M., 2021. The ecological costs and benefits of a feral cat poison‐baiting programme for protection of reintroduced populations of the western quoll and brushtail possum. Austral Ecology, 46(8), pp.1366-1382.	Dasyurus geoffroii	Flinders Ranges National Park	-31.37	138.59	Cat	Temporal			40		0.103	0.403	Camera trapping	Camera trapping	Fig 6 A,B
ES_9	Moseby, K., Hodgens, P., Bannister, H., Mooney, P., Brandle, R., Lynch, C., Young, C., Jansen, J. and Jensen, M., 2021. The ecological costs and benefits of a feral cat poison‐baiting programme for protection of reintroduced populations of the western quoll and brushtail possum. Austral Ecology, 46(8), pp.1366-1382.	Dasyurus geoffroii	Flinders Ranges National Park	-31.37	138.59	Cat	Temporal			41		0.103	0.1	Camera trapping	Camera trapping	Fig 6 A,B
ES_9	Moseby, K., Hodgens, P., Bannister, H., Mooney, P., Brandle, R., Lynch, C., Young, C., Jansen, J. and Jensen, M., 2021. The ecological costs and benefits of a feral cat poison‐baiting programme for protection of reintroduced populations of the western quoll and brushtail possum. Austral Ecology, 46(8), pp.1366-1382.	Dasyurus geoffroii	Flinders Ranges National Park	-31.37	138.59	Cat	Temporal			42		0.136	0.121	Camera trapping	Camera trapping	Fig 6 A,B
ES_9	Moseby, K., Hodgens, P., Bannister, H., Mooney, P., Brandle, R., Lynch, C., Young, C., Jansen, J. and Jensen, M., 2021. The ecological costs and benefits of a feral cat poison‐baiting programme for protection of reintroduced populations of the western quoll and brushtail possum. Austral Ecology, 46(8), pp.1366-1382.	Dasyurus geoffroii	Flinders Ranges National Park	-31.37	138.59	Cat	Temporal			43		0.103	0.127	Camera trapping	Camera trapping	Fig 6 A,B
ES_9	Moseby, K., Hodgens, P., Bannister, H., Mooney, P., Brandle, R., Lynch, C., Young, C., Jansen, J. and Jensen, M., 2021. The ecological costs and benefits of a feral cat poison‐baiting programme for protection of reintroduced populations of the western quoll and brushtail possum. Austral Ecology, 46(8), pp.1366-1382.	Dasyurus geoffroii	Flinders Ranges National Park	-31.37	138.59	Cat	Temporal			44		0.039	0.094	Camera trapping	Camera trapping	Fig 6 A,B
ES_9	Moseby, K., Hodgens, P., Bannister, H., Mooney, P., Brandle, R., Lynch, C., Young, C., Jansen, J. and Jensen, M., 2021. The ecological costs and benefits of a feral cat poison‐baiting programme for protection of reintroduced populations of the western quoll and brushtail possum. Austral Ecology, 46(8), pp.1366-1382.	Dasyurus geoffroii	Flinders Ranges National Park	-31.37	138.59	Cat	Temporal			45		0.136	0.268	Camera trapping	Camera trapping	Fig 6 A,B
ES_9	Moseby, K., Hodgens, P., Bannister, H., Mooney, P., Brandle, R., Lynch, C., Young, C., Jansen, J. and Jensen, M., 2021. The ecological costs and benefits of a feral cat poison‐baiting programme for protection of reintroduced populations of the western quoll and brushtail possum. Austral Ecology, 46(8), pp.1366-1382.	Dasyurus geoffroii	Flinders Ranges National Park	-31.37	138.59	Cat	Temporal			46		0.168	0.094	Camera trapping	Camera trapping	Fig 6 A,B
ES_9	Moseby, K., Hodgens, P., Bannister, H., Mooney, P., Brandle, R., Lynch, C., Young, C., Jansen, J. and Jensen, M., 2021. The ecological costs and benefits of a feral cat poison‐baiting programme for protection of reintroduced populations of the western quoll and brushtail possum. Austral Ecology, 46(8), pp.1366-1382.	Dasyurus geoffroii	Flinders Ranges National Park	-31.37	138.59	Cat	Temporal			47		0.201	0.1	Camera trapping	Camera trapping	Fig 6 A,B
ES_9	Moseby, K., Hodgens, P., Bannister, H., Mooney, P., Brandle, R., Lynch, C., Young, C., Jansen, J. and Jensen, M., 2021. The ecological costs and benefits of a feral cat poison‐baiting programme for protection of reintroduced populations of the western quoll and brushtail possum. Austral Ecology, 46(8), pp.1366-1382.	Dasyurus geoffroii	Flinders Ranges National Park	-31.37	138.59	Cat	Temporal			48		0.266	0.094	Camera trapping	Camera trapping	Fig 6 A,B
ES_9	Moseby, K., Hodgens, P., Bannister, H., Mooney, P., Brandle, R., Lynch, C., Young, C., Jansen, J. and Jensen, M., 2021. The ecological costs and benefits of a feral cat poison‐baiting programme for protection of reintroduced populations of the western quoll and brushtail possum. Austral Ecology, 46(8), pp.1366-1382.	Dasyurus geoffroii	Flinders Ranges National Park	-31.37	138.59	Cat	Temporal			49		0.607	0.132	Camera trapping	Camera trapping	Fig 6 A,B
ES_9	Moseby, K., Hodgens, P., Bannister, H., Mooney, P., Brandle, R., Lynch, C., Young, C., Jansen, J. and Jensen, M., 2021. The ecological costs and benefits of a feral cat poison‐baiting programme for protection of reintroduced populations of the western quoll and brushtail possum. Austral Ecology, 46(8), pp.1366-1382.	Dasyurus geoffroii	Flinders Ranges National Park	-31.37	138.59	Cat	Temporal			50		0.206	0.333	Camera trapping	Camera trapping	Fig 6 A,B
ES_9	Moseby, K., Hodgens, P., Bannister, H., Mooney, P., Brandle, R., Lynch, C., Young, C., Jansen, J. and Jensen, M., 2021. The ecological costs and benefits of a feral cat poison‐baiting programme for protection of reintroduced populations of the western quoll and brushtail possum. Austral Ecology, 46(8), pp.1366-1382.	Dasyurus geoffroii	Flinders Ranges National Park	-31.37	138.59	Cat	Temporal			51		0.374	0.035	Camera trapping	Camera trapping	Fig 6 A,B
ES_9	Moseby, K., Hodgens, P., Bannister, H., Mooney, P., Brandle, R., Lynch, C., Young, C., Jansen, J. and Jensen, M., 2021. The ecological costs and benefits of a feral cat poison‐baiting programme for protection of reintroduced populations of the western quoll and brushtail possum. Austral Ecology, 46(8), pp.1366-1382.	Dasyurus geoffroii	Flinders Ranges National Park	-31.37	138.59	Cat	Temporal			52		0.071	0.067	Camera trapping	Camera trapping	Fig 6 A,B
ES_9	Moseby, K., Hodgens, P., Bannister, H., Mooney, P., Brandle, R., Lynch, C., Young, C., Jansen, J. and Jensen, M., 2021. The ecological costs and benefits of a feral cat poison‐baiting programme for protection of reintroduced populations of the western quoll and brushtail possum. Austral Ecology, 46(8), pp.1366-1382.	Dasyurus geoffroii	Flinders Ranges National Park	-31.37	138.59	Cat	Temporal			53		0.033	0.127	Camera trapping	Camera trapping	Fig 6 A,B
ES_9	Moseby, K., Hodgens, P., Bannister, H., Mooney, P., Brandle, R., Lynch, C., Young, C., Jansen, J. and Jensen, M., 2021. The ecological costs and benefits of a feral cat poison‐baiting programme for protection of reintroduced populations of the western quoll and brushtail possum. Austral Ecology, 46(8), pp.1366-1382.	Dasyurus geoffroii	Flinders Ranges National Park	-31.37	138.59	Cat	Temporal			54		0.071	0.23	Camera trapping	Camera trapping	Fig 6 A,B
ES_10	Körtner, G., Gresser, S. and Harden, B., 2003. Does fox baiting threaten the spotted-tailed quoll, Dasyurus maculatus?. Wildlife Research, 30(2), pp.111-118.	Dasyurus maculatus	Armidale	-31.12	152.1	Fox	Temporal	Werrikimbe		1	2000 before	60	8	Tracking	Tracking	Table 2		Data from Petroi site excluded due to sample size (N=2)
ES_10	Körtner, G., Gresser, S. and Harden, B., 2003. Does fox baiting threaten the spotted-tailed quoll, Dasyurus maculatus?. Wildlife Research, 30(2), pp.111-118.	Dasyurus maculatus	Armidale	-31.12	152.1	Fox	Temporal	Werrikimbe		2	2000 after	11	18	Tracking	Tracking	Table 2		Data from Petroi site excluded due to sample size (N=2)
ES_10	Körtner, G., Gresser, S. and Harden, B., 2003. Does fox baiting threaten the spotted-tailed quoll, Dasyurus maculatus?. Wildlife Research, 30(2), pp.111-118.	Dasyurus maculatus	Armidale	-31.12	152.1	Fox	Temporal	Werrikimbe		3	2001 before	25	5	Tracking	Tracking	Table 2		Data from Petroi site excluded due to sample size (N=2)
ES_10	Körtner, G., Gresser, S. and Harden, B., 2003. Does fox baiting threaten the spotted-tailed quoll, Dasyurus maculatus?. Wildlife Research, 30(2), pp.111-118.	Dasyurus maculatus	Armidale	-31.12	152.1	Fox	Temporal	Werrikimbe		4	2001 after	22	8	Tracking	Tracking	Table 2		Data from Petroi site excluded due to sample size (N=2)
ES_10	Körtner, G., Gresser, S. and Harden, B., 2003. Does fox baiting threaten the spotted-tailed quoll, Dasyurus maculatus?. Wildlife Research, 30(2), pp.111-118.	Dasyurus maculatus	Armidale	-31.12	152.1	Fox	Temporal	Werrikimbe		5	2002 before	32	17	Tracking	Tracking	Table 2		Data from Petroi site excluded due to sample size (N=2)
ES_10	Körtner, G., Gresser, S. and Harden, B., 2003. Does fox baiting threaten the spotted-tailed quoll, Dasyurus maculatus?. Wildlife Research, 30(2), pp.111-118.	Dasyurus maculatus	Armidale	-31.12	152.1	Fox	Temporal	Werrikimbe		6	2002 after	47	7	Tracking	Tracking	Table 2		Data from Petroi site excluded due to sample size (N=2)
ES_11	Körtner, G., Gresser, S. and Harden, B., 2003. Does fox baiting threaten the spotted-tailed quoll, Dasyurus maculatus?. Wildlife Research, 30(2), pp.111-118.	Dasyurus maculatus	Armidale	-31.12	152.1	Cat	Temporal	Werrikimbe		1	2000 before	16	8	Tracking	Tracking	Table 2		Data from Petroi site excluded due to sample size (N=2)
ES_11	Körtner, G., Gresser, S. and Harden, B., 2003. Does fox baiting threaten the spotted-tailed quoll, Dasyurus maculatus?. Wildlife Research, 30(2), pp.111-118.	Dasyurus maculatus	Armidale	-31.12	152.1	Cat	Temporal	Werrikimbe		2	2000 after	41	18	Tracking	Tracking	Table 2		Data from Petroi site excluded due to sample size (N=2)
ES_11	Körtner, G., Gresser, S. and Harden, B., 2003. Does fox baiting threaten the spotted-tailed quoll, Dasyurus maculatus?. Wildlife Research, 30(2), pp.111-118.	Dasyurus maculatus	Armidale	-31.12	152.1	Cat	Temporal	Werrikimbe		3	2001 before	13	5	Tracking	Tracking	Table 2		Data from Petroi site excluded due to sample size (N=2)
ES_11	Körtner, G., Gresser, S. and Harden, B., 2003. Does fox baiting threaten the spotted-tailed quoll, Dasyurus maculatus?. Wildlife Research, 30(2), pp.111-118.	Dasyurus maculatus	Armidale	-31.12	152.1	Cat	Temporal	Werrikimbe		4	2001 after	26	8	Tracking	Tracking	Table 2		Data from Petroi site excluded due to sample size (N=2)
ES_11	Körtner, G., Gresser, S. and Harden, B., 2003. Does fox baiting threaten the spotted-tailed quoll, Dasyurus maculatus?. Wildlife Research, 30(2), pp.111-118.	Dasyurus maculatus	Armidale	-31.12	152.1	Cat	Temporal	Werrikimbe		5	2002 before	24	17	Tracking	Tracking	Table 2		Data from Petroi site excluded due to sample size (N=2)
ES_11	Körtner, G., Gresser, S. and Harden, B., 2003. Does fox baiting threaten the spotted-tailed quoll, Dasyurus maculatus?. Wildlife Research, 30(2), pp.111-118.	Dasyurus maculatus	Armidale	-31.12	152.1	Cat	Temporal	Werrikimbe		6	2002 after	16	7	Tracking	Tracking	Table 2		Data from Petroi site excluded due to sample size (N=2)
ES_12	Letnic, Mike, and Freya Koch. Are dingoes a trophic regulator in arid Australia? A comparison of mammal communities on either side of the dingo fence. Austral Ecology 35.2 (2010): 167-175.	Notomys fuscus	Strzelecki Desert, SA, NSW, QLD	-27.69	140.4098	Fox	Spatial	Site 1	North-inside			0.03	0	Spotlighting	Spotlighting	Table 3
ES_12	Letnic, Mike, and Freya Koch. Are dingoes a trophic regulator in arid Australia? A comparison of mammal communities on either side of the dingo fence. Austral Ecology 35.2 (2010): 167-175.	Notomys fuscus	Strzelecki Desert, SA, NSW, QLD	-27.69	140.4098	Fox	Spatial	Site 2	North-outside			0.02	0	Spotlighting	Spotlighting	Table 3
ES_12	Letnic, Mike, and Freya Koch. Are dingoes a trophic regulator in arid Australia? A comparison of mammal communities on either side of the dingo fence. Austral Ecology 35.2 (2010): 167-175.	Notomys fuscus	Strzelecki Desert, SA, NSW, QLD	-27.69	140.4098	Fox	Spatial	Site 3	Central-inside			0.04	0.03	Spotlighting	Spotlighting	Table 3
ES_12	Letnic, Mike, and Freya Koch. Are dingoes a trophic regulator in arid Australia? A comparison of mammal communities on either side of the dingo fence. Austral Ecology 35.2 (2010): 167-175.	Notomys fuscus	Strzelecki Desert, SA, NSW, QLD	-27.69	140.4098	Fox	Spatial	Site 4	Central-outside			0	0.14	Spotlighting	Spotlighting	Table 3
ES_12	Letnic, Mike, and Freya Koch. Are dingoes a trophic regulator in arid Australia? A comparison of mammal communities on either side of the dingo fence. Austral Ecology 35.2 (2010): 167-175.	Notomys fuscus	Strzelecki Desert, SA, NSW, QLD	-27.69	140.4098	Fox	Spatial	Site 5	South-inside			0.2	0	Spotlighting	Spotlighting	Table 3
ES_12	Letnic, Mike, and Freya Koch. Are dingoes a trophic regulator in arid Australia? A comparison of mammal communities on either side of the dingo fence. Austral Ecology 35.2 (2010): 167-175.	Notomys fuscus	Strzelecki Desert, SA, NSW, QLD	-27.69	140.4098	Fox	Spatial	Site 6	South-outside			0	0.1	Spotlighting	Spotlighting	Table 3
ES_13	Letnic, Mike, and Freya Koch. Are dingoes a trophic regulator in arid Australia? A comparison of mammal communities on either side of the dingo fence. Austral Ecology 35.2 (2010): 167-175.	Notomys fuscus	Strzelecki Desert, SA, NSW, QLD	-27.69	140.4098	Cat	Spatial	Site 1	North-inside			0	0	Spotlighting	Spotlighting	Table 3
ES_13	Letnic, Mike, and Freya Koch. Are dingoes a trophic regulator in arid Australia? A comparison of mammal communities on either side of the dingo fence. Austral Ecology 35.2 (2010): 167-175.	Notomys fuscus	Strzelecki Desert, SA, NSW, QLD	-27.69	140.4098	Cat	Spatial	Site 2	North-outside			0.18	0	Spotlighting	Spotlighting	Table 3
ES_13	Letnic, Mike, and Freya Koch. Are dingoes a trophic regulator in arid Australia? A comparison of mammal communities on either side of the dingo fence. Austral Ecology 35.2 (2010): 167-175.	Notomys fuscus	Strzelecki Desert, SA, NSW, QLD	-27.69	140.4098	Cat	Spatial	Site 3	Central-inside			0	0.03	Spotlighting	Spotlighting	Table 3
ES_13	Letnic, Mike, and Freya Koch. Are dingoes a trophic regulator in arid Australia? A comparison of mammal communities on either side of the dingo fence. Austral Ecology 35.2 (2010): 167-175.	Notomys fuscus	Strzelecki Desert, SA, NSW, QLD	-27.69	140.4098	Cat	Spatial	Site 4	Central-outside			0	0.14	Spotlighting	Spotlighting	Table 3
ES_13	Letnic, Mike, and Freya Koch. Are dingoes a trophic regulator in arid Australia? A comparison of mammal communities on either side of the dingo fence. Austral Ecology 35.2 (2010): 167-175.	Notomys fuscus	Strzelecki Desert, SA, NSW, QLD	-27.69	140.4098	Cat	Spatial	Site 5	South-inside			0	0	Spotlighting	Spotlighting	Table 3
ES_13	Letnic, Mike, and Freya Koch. Are dingoes a trophic regulator in arid Australia? A comparison of mammal communities on either side of the dingo fence. Austral Ecology 35.2 (2010): 167-175.	Notomys fuscus	Strzelecki Desert, SA, NSW, QLD	-27.69	140.4098	Cat	Spatial	Site 6	South-outside			0.27	0.1	Spotlighting	Spotlighting	Table 3
ES_14	Moseby, K.E., Letnic, M., Blumstein, D.T. and West, R., 2019. Understanding predator densities for successful co‐existence of alien predators and threatened prey. Austral Ecology, 44(3), pp.409-419.	Bettongia lesueur	Roxby Downs, South Australia	-30.29	136.53	Cat	Temporal			1		0	21.277	Tracking	Tracking	Fig. 2
ES_14	Moseby, K.E., Letnic, M., Blumstein, D.T. and West, R., 2019. Understanding predator densities for successful co‐existence of alien predators and threatened prey. Austral Ecology, 44(3), pp.409-419.	Bettongia lesueur	Roxby Downs, South Australia	-30.29	136.53	Cat	Temporal			2		0	18.389	Tracking	Tracking	Fig. 2
ES_14	Moseby, K.E., Letnic, M., Blumstein, D.T. and West, R., 2019. Understanding predator densities for successful co‐existence of alien predators and threatened prey. Austral Ecology, 44(3), pp.409-419.	Bettongia lesueur	Roxby Downs, South Australia	-30.29	136.53	Cat	Temporal			3		0	11.702	Tracking	Tracking	Fig. 2
ES_14	Moseby, K.E., Letnic, M., Blumstein, D.T. and West, R., 2019. Understanding predator densities for successful co‐existence of alien predators and threatened prey. Austral Ecology, 44(3), pp.409-419.	Bettongia lesueur	Roxby Downs, South Australia	-30.29	136.53	Cat	Temporal			4		0	14.742	Tracking	Tracking	Fig. 2
ES_14	Moseby, K.E., Letnic, M., Blumstein, D.T. and West, R., 2019. Understanding predator densities for successful co‐existence of alien predators and threatened prey. Austral Ecology, 44(3), pp.409-419.	Bettongia lesueur	Roxby Downs, South Australia	-30.29	136.53	Cat	Temporal			5		0	22.036	Tracking	Tracking	Fig. 2
ES_14	Moseby, K.E., Letnic, M., Blumstein, D.T. and West, R., 2019. Understanding predator densities for successful co‐existence of alien predators and threatened prey. Austral Ecology, 44(3), pp.409-419.	Bettongia lesueur	Roxby Downs, South Australia	-30.29	136.53	Cat	Temporal			6		0	14.134	Tracking	Tracking	Fig. 2
ES_14	Moseby, K.E., Letnic, M., Blumstein, D.T. and West, R., 2019. Understanding predator densities for successful co‐existence of alien predators and threatened prey. Austral Ecology, 44(3), pp.409-419.	Bettongia lesueur	Roxby Downs, South Australia	-30.29	136.53	Cat	Temporal			7		0	15.957	Tracking	Tracking	Fig. 2
ES_14	Moseby, K.E., Letnic, M., Blumstein, D.T. and West, R., 2019. Understanding predator densities for successful co‐existence of alien predators and threatened prey. Austral Ecology, 44(3), pp.409-419.	Bettongia lesueur	Roxby Downs, South Australia	-30.29	136.53	Cat	Temporal			8		2.508	31.763	Tracking	Tracking	Fig. 2
ES_14	Moseby, K.E., Letnic, M., Blumstein, D.T. and West, R., 2019. Understanding predator densities for successful co‐existence of alien predators and threatened prey. Austral Ecology, 44(3), pp.409-419.	Bettongia lesueur	Roxby Downs, South Australia	-30.29	136.53	Cat	Temporal			9		0	40.881	Tracking	Tracking	Fig. 2
ES_14	Moseby, K.E., Letnic, M., Blumstein, D.T. and West, R., 2019. Understanding predator densities for successful co‐existence of alien predators and threatened prey. Austral Ecology, 44(3), pp.409-419.	Bettongia lesueur	Roxby Downs, South Australia	-30.29	136.53	Cat	Temporal			10		0	29.331	Tracking	Tracking	Fig. 2
ES_14	Moseby, K.E., Letnic, M., Blumstein, D.T. and West, R., 2019. Understanding predator densities for successful co‐existence of alien predators and threatened prey. Austral Ecology, 44(3), pp.409-419.	Bettongia lesueur	Roxby Downs, South Australia	-30.29	136.53	Cat	Temporal			11		0	14.134	Tracking	Tracking	Fig. 2
ES_14	Moseby, K.E., Letnic, M., Blumstein, D.T. and West, R., 2019. Understanding predator densities for successful co‐existence of alien predators and threatened prey. Austral Ecology, 44(3), pp.409-419.	Bettongia lesueur	Roxby Downs, South Australia	-30.29	136.53	Cat	Temporal			12		0	11.094	Tracking	Tracking	Fig. 2
ES_14	Moseby, K.E., Letnic, M., Blumstein, D.T. and West, R., 2019. Understanding predator densities for successful co‐existence of alien predators and threatened prey. Austral Ecology, 44(3), pp.409-419.	Bettongia lesueur	Roxby Downs, South Australia	-30.29	136.53	Cat	Temporal			13		0	28.723	Tracking	Tracking	Fig. 2
ES_14	Moseby, K.E., Letnic, M., Blumstein, D.T. and West, R., 2019. Understanding predator densities for successful co‐existence of alien predators and threatened prey. Austral Ecology, 44(3), pp.409-419.	Bettongia lesueur	Roxby Downs, South Australia	-30.29	136.53	Cat	Temporal			14		0	6.839	Tracking	Tracking	Fig. 2
ES_14	Moseby, K.E., Letnic, M., Blumstein, D.T. and West, R., 2019. Understanding predator densities for successful co‐existence of alien predators and threatened prey. Austral Ecology, 44(3), pp.409-419.	Bettongia lesueur	Roxby Downs, South Australia	-30.29	136.53	Cat	Temporal			15		0	4.407	Tracking	Tracking	Fig. 2
ES_14	Moseby, K.E., Letnic, M., Blumstein, D.T. and West, R., 2019. Understanding predator densities for successful co‐existence of alien predators and threatened prey. Austral Ecology, 44(3), pp.409-419.	Bettongia lesueur	Roxby Downs, South Australia	-30.29	136.53	Cat	Temporal			16		4.635	1.368	Tracking	Tracking	Fig. 2
ES_14	Moseby, K.E., Letnic, M., Blumstein, D.T. and West, R., 2019. Understanding predator densities for successful co‐existence of alien predators and threatened prey. Austral Ecology, 44(3), pp.409-419.	Bettongia lesueur	Roxby Downs, South Australia	-30.29	136.53	Cat	Temporal			17		2.812	1.368	Tracking	Tracking	Fig. 2
ES_14	Moseby, K.E., Letnic, M., Blumstein, D.T. and West, R., 2019. Understanding predator densities for successful co‐existence of alien predators and threatened prey. Austral Ecology, 44(3), pp.409-419.	Bettongia lesueur	Roxby Downs, South Australia	-30.29	136.53	Cat	Temporal			18		2.508	0.152	Tracking	Tracking	Fig. 2
ES_14	Moseby, K.E., Letnic, M., Blumstein, D.T. and West, R., 2019. Understanding predator densities for successful co‐existence of alien predators and threatened prey. Austral Ecology, 44(3), pp.409-419.	Bettongia lesueur	Roxby Downs, South Australia	-30.29	136.53	Cat	Temporal			19		2.508	0.76	Tracking	Tracking	Fig. 2
ES_14	Moseby, K.E., Letnic, M., Blumstein, D.T. and West, R., 2019. Understanding predator densities for successful co‐existence of alien predators and threatened prey. Austral Ecology, 44(3), pp.409-419.	Bettongia lesueur	Roxby Downs, South Australia	-30.29	136.53	Cat	Temporal			20		1.9	0.152	Tracking	Tracking	Fig. 2
ES_14	Moseby, K.E., Letnic, M., Blumstein, D.T. and West, R., 2019. Understanding predator densities for successful co‐existence of alien predators and threatened prey. Austral Ecology, 44(3), pp.409-419.	Bettongia lesueur	Roxby Downs, South Australia	-30.29	136.53	Cat	Temporal			21		0	14.742	Tracking	Tracking	Fig. 2
ES_14	Moseby, K.E., Letnic, M., Blumstein, D.T. and West, R., 2019. Understanding predator densities for successful co‐existence of alien predators and threatened prey. Austral Ecology, 44(3), pp.409-419.	Bettongia lesueur	Roxby Downs, South Australia	-30.29	136.53	Cat	Temporal			22		0	28.116	Tracking	Tracking	Fig. 2
ES_14	Moseby, K.E., Letnic, M., Blumstein, D.T. and West, R., 2019. Understanding predator densities for successful co‐existence of alien predators and threatened prey. Austral Ecology, 44(3), pp.409-419.	Bettongia lesueur	Roxby Downs, South Australia	-30.29	136.53	Cat	Temporal			23		0	25.076	Tracking	Tracking	Fig. 2
ES_14	Moseby, K.E., Letnic, M., Blumstein, D.T. and West, R., 2019. Understanding predator densities for successful co‐existence of alien predators and threatened prey. Austral Ecology, 44(3), pp.409-419.	Bettongia lesueur	Roxby Downs, South Australia	-30.29	136.53	Cat	Temporal			24		0	24.468	Tracking	Tracking	Fig. 2
ES_14	Moseby, K.E., Letnic, M., Blumstein, D.T. and West, R., 2019. Understanding predator densities for successful co‐existence of alien predators and threatened prey. Austral Ecology, 44(3), pp.409-419.	Bettongia lesueur	Roxby Downs, South Australia	-30.29	136.53	Cat	Temporal			25		0	36.626	Tracking	Tracking	Fig. 2
ES_14	Moseby, K.E., Letnic, M., Blumstein, D.T. and West, R., 2019. Understanding predator densities for successful co‐existence of alien predators and threatened prey. Austral Ecology, 44(3), pp.409-419.	Bettongia lesueur	Roxby Downs, South Australia	-30.29	136.53	Cat	Temporal			26		0	25.684	Tracking	Tracking	Fig. 2
ES_14	Moseby, K.E., Letnic, M., Blumstein, D.T. and West, R., 2019. Understanding predator densities for successful co‐existence of alien predators and threatened prey. Austral Ecology, 44(3), pp.409-419.	Bettongia lesueur	Roxby Downs, South Australia	-30.29	136.53	Cat	Temporal			27		0	26.9	Tracking	Tracking	Fig. 2
ES_14	Moseby, K.E., Letnic, M., Blumstein, D.T. and West, R., 2019. Understanding predator densities for successful co‐existence of alien predators and threatened prey. Austral Ecology, 44(3), pp.409-419.	Bettongia lesueur	Roxby Downs, South Australia	-30.29	136.53	Cat	Temporal			28		0	19.605	Tracking	Tracking	Fig. 2
ES_14	Moseby, K.E., Letnic, M., Blumstein, D.T. and West, R., 2019. Understanding predator densities for successful co‐existence of alien predators and threatened prey. Austral Ecology, 44(3), pp.409-419.	Bettongia lesueur	Roxby Downs, South Australia	-30.29	136.53	Cat	Temporal			29		0	23.86	Tracking	Tracking	Fig. 2
ES_14	Moseby, K.E., Letnic, M., Blumstein, D.T. and West, R., 2019. Understanding predator densities for successful co‐existence of alien predators and threatened prey. Austral Ecology, 44(3), pp.409-419.	Bettongia lesueur	Roxby Downs, South Australia	-30.29	136.53	Cat	Temporal			30		0	18.389	Tracking	Tracking	Fig. 2
ES_14	Moseby, K.E., Letnic, M., Blumstein, D.T. and West, R., 2019. Understanding predator densities for successful co‐existence of alien predators and threatened prey. Austral Ecology, 44(3), pp.409-419.	Bettongia lesueur	Roxby Downs, South Australia	-30.29	136.53	Cat	Temporal			31		0	20.213	Tracking	Tracking	Fig. 2
ES_14	Moseby, K.E., Letnic, M., Blumstein, D.T. and West, R., 2019. Understanding predator densities for successful co‐existence of alien predators and threatened prey. Austral Ecology, 44(3), pp.409-419.	Bettongia lesueur	Roxby Downs, South Australia	-30.29	136.53	Cat	Temporal			32		0	26.9	Tracking	Tracking	Fig. 2
ES_14	Moseby, K.E., Letnic, M., Blumstein, D.T. and West, R., 2019. Understanding predator densities for successful co‐existence of alien predators and threatened prey. Austral Ecology, 44(3), pp.409-419.	Bettongia lesueur	Roxby Downs, South Australia	-30.29	136.53	Cat	Temporal			33		0	20.213	Tracking	Tracking	Fig. 2
ES_14	Moseby, K.E., Letnic, M., Blumstein, D.T. and West, R., 2019. Understanding predator densities for successful co‐existence of alien predators and threatened prey. Austral Ecology, 44(3), pp.409-419.	Bettongia lesueur	Roxby Downs, South Australia	-30.29	136.53	Cat	Temporal			34		0	19.605	Tracking	Tracking	Fig. 2
ES_14	Moseby, K.E., Letnic, M., Blumstein, D.T. and West, R., 2019. Understanding predator densities for successful co‐existence of alien predators and threatened prey. Austral Ecology, 44(3), pp.409-419.	Bettongia lesueur	Roxby Downs, South Australia	-30.29	136.53	Cat	Temporal			35		1.292	22.644	Tracking	Tracking	Fig. 2
ES_14	Moseby, K.E., Letnic, M., Blumstein, D.T. and West, R., 2019. Understanding predator densities for successful co‐existence of alien predators and threatened prey. Austral Ecology, 44(3), pp.409-419.	Bettongia lesueur	Roxby Downs, South Australia	-30.29	136.53	Cat	Temporal			36		1.292	19.605	Tracking	Tracking	Fig. 2
ES_14	Moseby, K.E., Letnic, M., Blumstein, D.T. and West, R., 2019. Understanding predator densities for successful co‐existence of alien predators and threatened prey. Austral Ecology, 44(3), pp.409-419.	Bettongia lesueur	Roxby Downs, South Australia	-30.29	136.53	Cat	Temporal			37		0	29.331	Tracking	Tracking	Fig. 2
ES_14	Moseby, K.E., Letnic, M., Blumstein, D.T. and West, R., 2019. Understanding predator densities for successful co‐existence of alien predators and threatened prey. Austral Ecology, 44(3), pp.409-419.	Bettongia lesueur	Roxby Downs, South Australia	-30.29	136.53	Cat	Temporal			38		0	35.41	Tracking	Tracking	Fig. 2
ES_14	Moseby, K.E., Letnic, M., Blumstein, D.T. and West, R., 2019. Understanding predator densities for successful co‐existence of alien predators and threatened prey. Austral Ecology, 44(3), pp.409-419.	Bettongia lesueur	Roxby Downs, South Australia	-30.29	136.53	Cat	Temporal			39		1.292	20.213	Tracking	Tracking	Fig. 2
ES_14	Moseby, K.E., Letnic, M., Blumstein, D.T. and West, R., 2019. Understanding predator densities for successful co‐existence of alien predators and threatened prey. Austral Ecology, 44(3), pp.409-419.	Bettongia lesueur	Roxby Downs, South Australia	-30.29	136.53	Cat	Temporal			40		1.292	32.979	Tracking	Tracking	Fig. 2
ES_14	Moseby, K.E., Letnic, M., Blumstein, D.T. and West, R., 2019. Understanding predator densities for successful co‐existence of alien predators and threatened prey. Austral Ecology, 44(3), pp.409-419.	Bettongia lesueur	Roxby Downs, South Australia	-30.29	136.53	Cat	Temporal			41		0	28.116	Tracking	Tracking	Fig. 2
ES_14	Moseby, K.E., Letnic, M., Blumstein, D.T. and West, R., 2019. Understanding predator densities for successful co‐existence of alien predators and threatened prey. Austral Ecology, 44(3), pp.409-419.	Bettongia lesueur	Roxby Downs, South Australia	-30.29	136.53	Cat	Temporal			42		1.292	23.86	Tracking	Tracking	Fig. 2
ES_14	Moseby, K.E., Letnic, M., Blumstein, D.T. and West, R., 2019. Understanding predator densities for successful co‐existence of alien predators and threatened prey. Austral Ecology, 44(3), pp.409-419.	Bettongia lesueur	Roxby Downs, South Australia	-30.29	136.53	Cat	Temporal			43		15.578	170.973	Tracking	Tracking	Fig. 2
ES_14	Moseby, K.E., Letnic, M., Blumstein, D.T. and West, R., 2019. Understanding predator densities for successful co‐existence of alien predators and threatened prey. Austral Ecology, 44(3), pp.409-419.	Bettongia lesueur	Roxby Downs, South Australia	-30.29	136.53	Cat	Temporal			44		7.675	111.398	Tracking	Tracking	Fig. 2
ES_14	Moseby, K.E., Letnic, M., Blumstein, D.T. and West, R., 2019. Understanding predator densities for successful co‐existence of alien predators and threatened prey. Austral Ecology, 44(3), pp.409-419.	Bettongia lesueur	Roxby Downs, South Australia	-30.29	136.53	Cat	Temporal			45		15.578	150.912	Tracking	Tracking	Fig. 2
ES_15	Moseby, K.E., Letnic, M., Blumstein, D.T. and West, R., 2019. Understanding predator densities for successful co‐existence of alien predators and threatened prey. Austral Ecology, 44(3), pp.409-419.	Macrotis lagotis	Roxby Downs, South Australia	-30.29	136.53	Cat	Temporal			1		1.9	1.051	Tracking	Tracking	Fig. 2
ES_15	Moseby, K.E., Letnic, M., Blumstein, D.T. and West, R., 2019. Understanding predator densities for successful co‐existence of alien predators and threatened prey. Austral Ecology, 44(3), pp.409-419.	Macrotis lagotis	Roxby Downs, South Australia	-30.29	136.53	Cat	Temporal			2		0	3.629	Tracking	Tracking	Fig. 2
ES_15	Moseby, K.E., Letnic, M., Blumstein, D.T. and West, R., 2019. Understanding predator densities for successful co‐existence of alien predators and threatened prey. Austral Ecology, 44(3), pp.409-419.	Macrotis lagotis	Roxby Downs, South Australia	-30.29	136.53	Cat	Temporal			3		0	2.427	Tracking	Tracking	Fig. 2
ES_15	Moseby, K.E., Letnic, M., Blumstein, D.T. and West, R., 2019. Understanding predator densities for successful co‐existence of alien predators and threatened prey. Austral Ecology, 44(3), pp.409-419.	Macrotis lagotis	Roxby Downs, South Australia	-30.29	136.53	Cat	Temporal			4		0	3.028	Tracking	Tracking	Fig. 2
ES_15	Moseby, K.E., Letnic, M., Blumstein, D.T. and West, R., 2019. Understanding predator densities for successful co‐existence of alien predators and threatened prey. Austral Ecology, 44(3), pp.409-419.	Macrotis lagotis	Roxby Downs, South Australia	-30.29	136.53	Cat	Temporal			5		0	5.03	Tracking	Tracking	Fig. 2
ES_15	Moseby, K.E., Letnic, M., Blumstein, D.T. and West, R., 2019. Understanding predator densities for successful co‐existence of alien predators and threatened prey. Austral Ecology, 44(3), pp.409-419.	Macrotis lagotis	Roxby Downs, South Australia	-30.29	136.53	Cat	Temporal			6		0	3.829	Tracking	Tracking	Fig. 2
ES_15	Moseby, K.E., Letnic, M., Blumstein, D.T. and West, R., 2019. Understanding predator densities for successful co‐existence of alien predators and threatened prey. Austral Ecology, 44(3), pp.409-419.	Macrotis lagotis	Roxby Downs, South Australia	-30.29	136.53	Cat	Temporal			7		0	4.229	Tracking	Tracking	Fig. 2
ES_15	Moseby, K.E., Letnic, M., Blumstein, D.T. and West, R., 2019. Understanding predator densities for successful co‐existence of alien predators and threatened prey. Austral Ecology, 44(3), pp.409-419.	Macrotis lagotis	Roxby Downs, South Australia	-30.29	136.53	Cat	Temporal			8		0	4.029	Tracking	Tracking	Fig. 2
ES_15	Moseby, K.E., Letnic, M., Blumstein, D.T. and West, R., 2019. Understanding predator densities for successful co‐existence of alien predators and threatened prey. Austral Ecology, 44(3), pp.409-419.	Macrotis lagotis	Roxby Downs, South Australia	-30.29	136.53	Cat	Temporal			9		0	4.63	Tracking	Tracking	Fig. 2
ES_15	Moseby, K.E., Letnic, M., Blumstein, D.T. and West, R., 2019. Understanding predator densities for successful co‐existence of alien predators and threatened prey. Austral Ecology, 44(3), pp.409-419.	Macrotis lagotis	Roxby Downs, South Australia	-30.29	136.53	Cat	Temporal			10		0	3.028	Tracking	Tracking	Fig. 2
ES_15	Moseby, K.E., Letnic, M., Blumstein, D.T. and West, R., 2019. Understanding predator densities for successful co‐existence of alien predators and threatened prey. Austral Ecology, 44(3), pp.409-419.	Macrotis lagotis	Roxby Downs, South Australia	-30.29	136.53	Cat	Temporal			11		0	4.229	Tracking	Tracking	Fig. 2
ES_15	Moseby, K.E., Letnic, M., Blumstein, D.T. and West, R., 2019. Understanding predator densities for successful co‐existence of alien predators and threatened prey. Austral Ecology, 44(3), pp.409-419.	Macrotis lagotis	Roxby Downs, South Australia	-30.29	136.53	Cat	Temporal			12		0	4.029	Tracking	Tracking	Fig. 2
ES_15	Moseby, K.E., Letnic, M., Blumstein, D.T. and West, R., 2019. Understanding predator densities for successful co‐existence of alien predators and threatened prey. Austral Ecology, 44(3), pp.409-419.	Macrotis lagotis	Roxby Downs, South Australia	-30.29	136.53	Cat	Temporal			13		0	2.628	Tracking	Tracking	Fig. 2
ES_15	Moseby, K.E., Letnic, M., Blumstein, D.T. and West, R., 2019. Understanding predator densities for successful co‐existence of alien predators and threatened prey. Austral Ecology, 44(3), pp.409-419.	Macrotis lagotis	Roxby Downs, South Australia	-30.29	136.53	Cat	Temporal			14		0	3.829	Tracking	Tracking	Fig. 2
ES_15	Moseby, K.E., Letnic, M., Blumstein, D.T. and West, R., 2019. Understanding predator densities for successful co‐existence of alien predators and threatened prey. Austral Ecology, 44(3), pp.409-419.	Macrotis lagotis	Roxby Downs, South Australia	-30.29	136.53	Cat	Temporal			15		1.292	4.229	Tracking	Tracking	Fig. 2
ES_15	Moseby, K.E., Letnic, M., Blumstein, D.T. and West, R., 2019. Understanding predator densities for successful co‐existence of alien predators and threatened prey. Austral Ecology, 44(3), pp.409-419.	Macrotis lagotis	Roxby Downs, South Australia	-30.29	136.53	Cat	Temporal			16		1.292	7.833	Tracking	Tracking	Fig. 2
ES_15	Moseby, K.E., Letnic, M., Blumstein, D.T. and West, R., 2019. Understanding predator densities for successful co‐existence of alien predators and threatened prey. Austral Ecology, 44(3), pp.409-419.	Macrotis lagotis	Roxby Downs, South Australia	-30.29	136.53	Cat	Temporal			17		0	7.032	Tracking	Tracking	Fig. 2
ES_15	Moseby, K.E., Letnic, M., Blumstein, D.T. and West, R., 2019. Understanding predator densities for successful co‐existence of alien predators and threatened prey. Austral Ecology, 44(3), pp.409-419.	Macrotis lagotis	Roxby Downs, South Australia	-30.29	136.53	Cat	Temporal			18		0	9.835	Tracking	Tracking	Fig. 2
ES_15	Moseby, K.E., Letnic, M., Blumstein, D.T. and West, R., 2019. Understanding predator densities for successful co‐existence of alien predators and threatened prey. Austral Ecology, 44(3), pp.409-419.	Macrotis lagotis	Roxby Downs, South Australia	-30.29	136.53	Cat	Temporal			19		1.292	6.431	Tracking	Tracking	Fig. 2
ES_15	Moseby, K.E., Letnic, M., Blumstein, D.T. and West, R., 2019. Understanding predator densities for successful co‐existence of alien predators and threatened prey. Austral Ecology, 44(3), pp.409-419.	Macrotis lagotis	Roxby Downs, South Australia	-30.29	136.53	Cat	Temporal			20		1.292	8.033	Tracking	Tracking	Fig. 2
ES_15	Moseby, K.E., Letnic, M., Blumstein, D.T. and West, R., 2019. Understanding predator densities for successful co‐existence of alien predators and threatened prey. Austral Ecology, 44(3), pp.409-419.	Macrotis lagotis	Roxby Downs, South Australia	-30.29	136.53	Cat	Temporal			21		0	7.232	Tracking	Tracking	Fig. 2
ES_15	Moseby, K.E., Letnic, M., Blumstein, D.T. and West, R., 2019. Understanding predator densities for successful co‐existence of alien predators and threatened prey. Austral Ecology, 44(3), pp.409-419.	Macrotis lagotis	Roxby Downs, South Australia	-30.29	136.53	Cat	Temporal			22		1.292	6.231	Tracking	Tracking	Fig. 2
ES_15	Moseby, K.E., Letnic, M., Blumstein, D.T. and West, R., 2019. Understanding predator densities for successful co‐existence of alien predators and threatened prey. Austral Ecology, 44(3), pp.409-419.	Macrotis lagotis	Roxby Downs, South Australia	-30.29	136.53	Cat	Temporal			23		15.578	12.037	Tracking	Tracking	Fig. 2
ES_15	Moseby, K.E., Letnic, M., Blumstein, D.T. and West, R., 2019. Understanding predator densities for successful co‐existence of alien predators and threatened prey. Austral Ecology, 44(3), pp.409-419.	Macrotis lagotis	Roxby Downs, South Australia	-30.29	136.53	Cat	Temporal			24		7.675	8.033	Tracking	Tracking	Fig. 2
ES_15	Moseby, K.E., Letnic, M., Blumstein, D.T. and West, R., 2019. Understanding predator densities for successful co‐existence of alien predators and threatened prey. Austral Ecology, 44(3), pp.409-419.	Macrotis lagotis	Roxby Downs, South Australia	-30.29	136.53	Cat	Temporal			25		15.578	9.635	Tracking	Tracking	Fig. 2
ES_16	Moseby, K.E., Letnic, M., Blumstein, D.T. and West, R., 2019. Understanding predator densities for successful co‐existence of alien predators and threatened prey. Austral Ecology, 44(3), pp.409-419.	Macrotis lagotis	Roxby Downs, South Australia	-30.29	136.53	Cat	Temporal			1		1.993	2.571	Camera trapping	Camera trapping	Fig. 3
ES_16	Moseby, K.E., Letnic, M., Blumstein, D.T. and West, R., 2019. Understanding predator densities for successful co‐existence of alien predators and threatened prey. Austral Ecology, 44(3), pp.409-419.	Macrotis lagotis	Roxby Downs, South Australia	-30.29	136.53	Cat	Temporal			2		3.364	1.65	Camera trapping	Camera trapping	Fig. 3
ES_16	Moseby, K.E., Letnic, M., Blumstein, D.T. and West, R., 2019. Understanding predator densities for successful co‐existence of alien predators and threatened prey. Austral Ecology, 44(3), pp.409-419.	Macrotis lagotis	Roxby Downs, South Australia	-30.29	136.53	Cat	Temporal			3		1.136	2.079	Camera trapping	Camera trapping	Fig. 3
ES_16	Moseby, K.E., Letnic, M., Blumstein, D.T. and West, R., 2019. Understanding predator densities for successful co‐existence of alien predators and threatened prey. Austral Ecology, 44(3), pp.409-419.	Macrotis lagotis	Roxby Downs, South Australia	-30.29	136.53	Cat	Temporal			4		2.336	1.821	Camera trapping	Camera trapping	Fig. 3
ES_16	Moseby, K.E., Letnic, M., Blumstein, D.T. and West, R., 2019. Understanding predator densities for successful co‐existence of alien predators and threatened prey. Austral Ecology, 44(3), pp.409-419.	Macrotis lagotis	Roxby Downs, South Australia	-30.29	136.53	Cat	Temporal			5		0.879	0.364	Camera trapping	Camera trapping	Fig. 3
ES_16	Moseby, K.E., Letnic, M., Blumstein, D.T. and West, R., 2019. Understanding predator densities for successful co‐existence of alien predators and threatened prey. Austral Ecology, 44(3), pp.409-419.	Macrotis lagotis	Roxby Downs, South Australia	-30.29	136.53	Cat	Temporal			6		1.136	0.707	Camera trapping	Camera trapping	Fig. 3
ES_16	Moseby, K.E., Letnic, M., Blumstein, D.T. and West, R., 2019. Understanding predator densities for successful co‐existence of alien predators and threatened prey. Austral Ecology, 44(3), pp.409-419.	Macrotis lagotis	Roxby Downs, South Australia	-30.29	136.53	Cat	Temporal			7		3.193	0.964	Camera trapping	Camera trapping	Fig. 3
ES_16	Moseby, K.E., Letnic, M., Blumstein, D.T. and West, R., 2019. Understanding predator densities for successful co‐existence of alien predators and threatened prey. Austral Ecology, 44(3), pp.409-419.	Macrotis lagotis	Roxby Downs, South Australia	-30.29	136.53	Cat	Temporal			8		1.65	5.421	Camera trapping	Camera trapping	Fig. 3
ES_16	Moseby, K.E., Letnic, M., Blumstein, D.T. and West, R., 2019. Understanding predator densities for successful co‐existence of alien predators and threatened prey. Austral Ecology, 44(3), pp.409-419.	Macrotis lagotis	Roxby Downs, South Australia	-30.29	136.53	Cat	Temporal			9		2.85	3.793	Camera trapping	Camera trapping	Fig. 3
ES_16	Moseby, K.E., Letnic, M., Blumstein, D.T. and West, R., 2019. Understanding predator densities for successful co‐existence of alien predators and threatened prey. Austral Ecology, 44(3), pp.409-419.	Macrotis lagotis	Roxby Downs, South Australia	-30.29	136.53	Cat	Temporal			10		0.879	4.907	Camera trapping	Camera trapping	Fig. 3
ES_16	Moseby, K.E., Letnic, M., Blumstein, D.T. and West, R., 2019. Understanding predator densities for successful co‐existence of alien predators and threatened prey. Austral Ecology, 44(3), pp.409-419.	Macrotis lagotis	Roxby Downs, South Australia	-30.29	136.53	Cat	Temporal			11		2.936	6.964	Camera trapping	Camera trapping	Fig. 3
ES_16	Moseby, K.E., Letnic, M., Blumstein, D.T. and West, R., 2019. Understanding predator densities for successful co‐existence of alien predators and threatened prey. Austral Ecology, 44(3), pp.409-419.	Macrotis lagotis	Roxby Downs, South Australia	-30.29	136.53	Cat	Temporal			12		1.564	9.279	Camera trapping	Camera trapping	Fig. 3
ES_16	Moseby, K.E., Letnic, M., Blumstein, D.T. and West, R., 2019. Understanding predator densities for successful co‐existence of alien predators and threatened prey. Austral Ecology, 44(3), pp.409-419.	Macrotis lagotis	Roxby Downs, South Australia	-30.29	136.53	Cat	Temporal			13		4.307	5.25	Camera trapping	Camera trapping	Fig. 3
ES_16	Moseby, K.E., Letnic, M., Blumstein, D.T. and West, R., 2019. Understanding predator densities for successful co‐existence of alien predators and threatened prey. Austral Ecology, 44(3), pp.409-419.	Macrotis lagotis	Roxby Downs, South Australia	-30.29	136.53	Cat	Temporal			14		10.05	4.05	Camera trapping	Camera trapping	Fig. 3
ES_16	Moseby, K.E., Letnic, M., Blumstein, D.T. and West, R., 2019. Understanding predator densities for successful co‐existence of alien predators and threatened prey. Austral Ecology, 44(3), pp.409-419.	Macrotis lagotis	Roxby Downs, South Australia	-30.29	136.53	Cat	Temporal			15		4.993	8.336	Camera trapping	Camera trapping	Fig. 3
ES_16	Moseby, K.E., Letnic, M., Blumstein, D.T. and West, R., 2019. Understanding predator densities for successful co‐existence of alien predators and threatened prey. Austral Ecology, 44(3), pp.409-419.	Macrotis lagotis	Roxby Downs, South Australia	-30.29	136.53	Cat	Temporal			16		6.879	9.193	Camera trapping	Camera trapping	Fig. 3
ES_16	Moseby, K.E., Letnic, M., Blumstein, D.T. and West, R., 2019. Understanding predator densities for successful co‐existence of alien predators and threatened prey. Austral Ecology, 44(3), pp.409-419.	Macrotis lagotis	Roxby Downs, South Australia	-30.29	136.53	Cat	Temporal			17		4.05	4.65	Camera trapping	Camera trapping	Fig. 3
ES_16	Moseby, K.E., Letnic, M., Blumstein, D.T. and West, R., 2019. Understanding predator densities for successful co‐existence of alien predators and threatened prey. Austral Ecology, 44(3), pp.409-419.	Macrotis lagotis	Roxby Downs, South Australia	-30.29	136.53	Cat	Temporal			18		13.907	15.536	Camera trapping	Camera trapping	Fig. 3
ES_16	Moseby, K.E., Letnic, M., Blumstein, D.T. and West, R., 2019. Understanding predator densities for successful co‐existence of alien predators and threatened prey. Austral Ecology, 44(3), pp.409-419.	Macrotis lagotis	Roxby Downs, South Australia	-30.29	136.53	Cat	Temporal			19		16.907	24.964	Camera trapping	Camera trapping	Fig. 3
ES_16	Moseby, K.E., Letnic, M., Blumstein, D.T. and West, R., 2019. Understanding predator densities for successful co‐existence of alien predators and threatened prey. Austral Ecology, 44(3), pp.409-419.	Macrotis lagotis	Roxby Downs, South Australia	-30.29	136.53	Cat	Temporal			20		19.05	20.507	Camera trapping	Camera trapping	Fig. 3
ES_17	Palmer, Russell, et al. Does aerial baiting for controlling feral cats in a heterogeneous landscape confer benefits to a threatened native meso-predator?. PloS one 16.5 (2021): e0251304	Dasyurus hallucatus	Yarraloola, Western Australia	-22.5	118.4	Cat	Temporal	Site 1		1	2016 Baited-before	1.509	2.041	Camera trapping	Camera trapping	Fig. 2
ES_17	Palmer, Russell, et al. Does aerial baiting for controlling feral cats in a heterogeneous landscape confer benefits to a threatened native meso-predator?. PloS one 16.5 (2021): e0251304	Dasyurus hallucatus	Yarraloola, Western Australia	-22.5	118.4	Cat	Temporal	Site 1		2	2016 Baited-after	0.468	2.413	Camera trapping	Camera trapping	Fig. 2
ES_17	Palmer, Russell, et al. Does aerial baiting for controlling feral cats in a heterogeneous landscape confer benefits to a threatened native meso-predator?. PloS one 16.5 (2021): e0251304	Dasyurus hallucatus	Yarraloola, Western Australia	-22.5	118.4	Cat	Temporal	Site 1		3	2017 Baited-before	0.597	5.23	Camera trapping	Camera trapping	Fig. 2
ES_17	Palmer, Russell, et al. Does aerial baiting for controlling feral cats in a heterogeneous landscape confer benefits to a threatened native meso-predator?. PloS one 16.5 (2021): e0251304	Dasyurus hallucatus	Yarraloola, Western Australia	-22.5	118.4	Cat	Temporal	Site 1		4	2017 Baited-after	0.394	6.332	Camera trapping	Camera trapping	Fig. 2
ES_17	Palmer, Russell, et al. Does aerial baiting for controlling feral cats in a heterogeneous landscape confer benefits to a threatened native meso-predator?. PloS one 16.5 (2021): e0251304	Dasyurus hallucatus	Yarraloola, Western Australia	-22.5	118.4	Cat	Temporal	Site 1		5	2018 Baited-before	1.719	5.862	Camera trapping	Camera trapping	Fig. 2
ES_17	Palmer, Russell, et al. Does aerial baiting for controlling feral cats in a heterogeneous landscape confer benefits to a threatened native meso-predator?. PloS one 16.5 (2021): e0251304	Dasyurus hallucatus	Yarraloola, Western Australia	-22.5	118.4	Cat	Temporal	Site 1		6	2018 Baited-after	0.725	4.168	Camera trapping	Camera trapping	Fig. 2
ES_17	Palmer, Russell, et al. Does aerial baiting for controlling feral cats in a heterogeneous landscape confer benefits to a threatened native meso-predator?. PloS one 16.5 (2021): e0251304	Dasyurus hallucatus	Yarraloola, Western Australia	-22.5	118.4	Cat	Temporal	Site 1		7	2019 Baited-before	0.707	7.434	Camera trapping	Camera trapping	Fig. 2
ES_17	Palmer, Russell, et al. Does aerial baiting for controlling feral cats in a heterogeneous landscape confer benefits to a threatened native meso-predator?. PloS one 16.5 (2021): e0251304	Dasyurus hallucatus	Yarraloola, Western Australia	-22.5	118.4	Cat	Temporal	Site 1		8	2019 Baited-after	0.462	2.964	Camera trapping	Camera trapping	Fig. 2
ES_18	Palmer, Russell, et al. Does aerial baiting for controlling feral cats in a heterogeneous landscape confer benefits to a threatened native meso-predator?. PloS one 16.5 (2021): e0251304	Dasyurus hallucatus	Yarraloola, Western Australia	-22.5	118.4	Cat	Temporal	Site 2		1	2016 Unbaited-before	2.075	2.026	Camera trapping	Camera trapping	Fig. 2
ES_18	Palmer, Russell, et al. Does aerial baiting for controlling feral cats in a heterogeneous landscape confer benefits to a threatened native meso-predator?. PloS one 16.5 (2021): e0251304	Dasyurus hallucatus	Yarraloola, Western Australia	-22.5	118.4	Cat	Temporal	Site 2		2	2016 Unbaited-after	0.725	1.005	Camera trapping	Camera trapping	Fig. 2
ES_18	Palmer, Russell, et al. Does aerial baiting for controlling feral cats in a heterogeneous landscape confer benefits to a threatened native meso-predator?. PloS one 16.5 (2021): e0251304	Dasyurus hallucatus	Yarraloola, Western Australia	-22.5	118.4	Cat	Temporal	Site 2		3	2017 Unbaited-before	1.069	1.495	Camera trapping	Camera trapping	Fig. 2
ES_18	Palmer, Russell, et al. Does aerial baiting for controlling feral cats in a heterogeneous landscape confer benefits to a threatened native meso-predator?. PloS one 16.5 (2021): e0251304	Dasyurus hallucatus	Yarraloola, Western Australia	-22.5	118.4	Cat	Temporal	Site 2		4	2017 Unbaited-after	0.738	0.332	Camera trapping	Camera trapping	Fig. 2
ES_18	Palmer, Russell, et al. Does aerial baiting for controlling feral cats in a heterogeneous landscape confer benefits to a threatened native meso-predator?. PloS one 16.5 (2021): e0251304	Dasyurus hallucatus	Yarraloola, Western Australia	-22.5	118.4	Cat	Temporal	Site 2		5	2018 Unbaited-before	1.425	2.413	Camera trapping	Camera trapping	Fig. 2
ES_18	Palmer, Russell, et al. Does aerial baiting for controlling feral cats in a heterogeneous landscape confer benefits to a threatened native meso-predator?. PloS one 16.5 (2021): e0251304	Dasyurus hallucatus	Yarraloola, Western Australia	-22.5	118.4	Cat	Temporal	Site 2		6	2018 Unbaited-after	1.793	1.046	Camera trapping	Camera trapping	Fig. 2
ES_18	Palmer, Russell, et al. Does aerial baiting for controlling feral cats in a heterogeneous landscape confer benefits to a threatened native meso-predator?. PloS one 16.5 (2021): e0251304	Dasyurus hallucatus	Yarraloola, Western Australia	-22.5	118.4	Cat	Temporal	Site 2		7	2019 Unbaited-before	1.535	1.148	Camera trapping	Camera trapping	Fig. 2
ES_18	Palmer, Russell, et al. Does aerial baiting for controlling feral cats in a heterogeneous landscape confer benefits to a threatened native meso-predator?. PloS one 16.5 (2021): e0251304	Dasyurus hallucatus	Yarraloola, Western Australia	-22.5	118.4	Cat	Temporal	Site 2		8	2019 Unbaited-after	1.063	0.209	Camera trapping	Camera trapping	Fig. 2
ES_19	Stobo-Wilson, A.M., Brandle, R., Johnson, C.N. and Jones, M.E., 2020. Management of invasive mesopredators in the Flinders Ranges, South Australia: effectiveness and implications. Wildlife Research, 47(8), pp.720-730.	Petrogale xanthopus	Flinders Ranges	-31.547	138.3928	Fox	Spatial	Site 1			Unbaited 1	27	0	Camera trapping	Camera trapping	Table S1
ES_19	Stobo-Wilson, A.M., Brandle, R., Johnson, C.N. and Jones, M.E., 2020. Management of invasive mesopredators in the Flinders Ranges, South Australia: effectiveness and implications. Wildlife Research, 47(8), pp.720-730.	Petrogale xanthopus	Flinders Ranges	-31.547	138.3928	Fox	Spatial	Site 2			Unbaited 2	25	0	Camera trapping	Camera trapping	Table S1
ES_19	Stobo-Wilson, A.M., Brandle, R., Johnson, C.N. and Jones, M.E., 2020. Management of invasive mesopredators in the Flinders Ranges, South Australia: effectiveness and implications. Wildlife Research, 47(8), pp.720-730.	Petrogale xanthopus	Flinders Ranges	-31.547	138.3928	Fox	Spatial	Site 3			Baited 1 (Spring)	0	6	Camera trapping	Camera trapping	Table S1		Excluded summer data. Sample size is too small for a temporal analysis. Used spring data to correspond with unbaited sites (N=2)
ES_19	Stobo-Wilson, A.M., Brandle, R., Johnson, C.N. and Jones, M.E., 2020. Management of invasive mesopredators in the Flinders Ranges, South Australia: effectiveness and implications. Wildlife Research, 47(8), pp.720-730.	Petrogale xanthopus	Flinders Ranges	-31.547	138.3928	Fox	Spatial	Site 4			Baited 2 (Spring)	0	7	Camera trapping	Camera trapping	Table S1		Excluded summer data. Sample size is too small for a temporal analysis. Used spring data to correspond with unbaited sites (N=2)
ES_20	Stobo-Wilson, A.M., Brandle, R., Johnson, C.N. and Jones, M.E., 2020. Management of invasive mesopredators in the Flinders Ranges, South Australia: effectiveness and implications. Wildlife Research, 47(8), pp.720-730.\	Petrogale xanthopus	Flinders Ranges	-31.547	138.3928	Cat	Spatial	Site 1			Unbaited 1	12	0	Camera trapping	Camera trapping	Table S1
ES_20	Stobo-Wilson, A.M., Brandle, R., Johnson, C.N. and Jones, M.E., 2020. Management of invasive mesopredators in the Flinders Ranges, South Australia: effectiveness and implications. Wildlife Research, 47(8), pp.720-730.\	Petrogale xanthopus	Flinders Ranges	-31.547	138.3928	Cat	Spatial	Site 2			Unbaited 2	21	0	Camera trapping	Camera trapping	Table S1
ES_20	Stobo-Wilson, A.M., Brandle, R., Johnson, C.N. and Jones, M.E., 2020. Management of invasive mesopredators in the Flinders Ranges, South Australia: effectiveness and implications. Wildlife Research, 47(8), pp.720-730.\	Petrogale xanthopus	Flinders Ranges	-31.547	138.3928	Cat	Spatial	Site 3			Baited 1 (Spring)	38	6	Camera trapping	Camera trapping	Table S1		Excluded summer data. Sample size is too small for a temporal analysis. Used spring data to correspond with unbaited sites (N=2)
ES_20	Stobo-Wilson, A.M., Brandle, R., Johnson, C.N. and Jones, M.E., 2020. Management of invasive mesopredators in the Flinders Ranges, South Australia: effectiveness and implications. Wildlife Research, 47(8), pp.720-730.\	Petrogale xanthopus	Flinders Ranges	-31.547	138.3928	Cat	Spatial	Site 4			Baited 2 (Spring)	18	7	Camera trapping	Camera trapping	Table S1		Excluded summer data. Sample size is too small for a temporal analysis. Used spring data to correspond with unbaited sites (N=2)
ES_21	Wayne, A.F., Maxwell, M.A., Ward, C.G., Wayne, J.C., Vellios, C.V. and Wilson, I.J., 2017. Recoveries and cascading declines of native mammals associated with control of an introduced predator. Journal of Mammalogy, 98(2), pp.489-501.	Dasyurus geoffroii	Upper Warren	-34.37	116.28	Fox	Temporal			2006		2.275	1.425	Tracking	Trapping	Fig 2 A,D
ES_21	Wayne, A.F., Maxwell, M.A., Ward, C.G., Wayne, J.C., Vellios, C.V. and Wilson, I.J., 2017. Recoveries and cascading declines of native mammals associated with control of an introduced predator. Journal of Mammalogy, 98(2), pp.489-501.	Dasyurus geoffroii	Upper Warren	-34.37	116.28	Fox	Temporal			2007		7.634	1.469	Tracking	Trapping	Fig 2 A,D
ES_21	Wayne, A.F., Maxwell, M.A., Ward, C.G., Wayne, J.C., Vellios, C.V. and Wilson, I.J., 2017. Recoveries and cascading declines of native mammals associated with control of an introduced predator. Journal of Mammalogy, 98(2), pp.489-501.	Dasyurus geoffroii	Upper Warren	-34.37	116.28	Fox	Temporal			2008		9.297	2.004	Tracking	Trapping	Fig 2 A,D
ES_21	Wayne, A.F., Maxwell, M.A., Ward, C.G., Wayne, J.C., Vellios, C.V. and Wilson, I.J., 2017. Recoveries and cascading declines of native mammals associated with control of an introduced predator. Journal of Mammalogy, 98(2), pp.489-501.	Dasyurus geoffroii	Upper Warren	-34.37	116.28	Fox	Temporal			2009		25.834	2.36	Tracking	Trapping	Fig 2 A,D
ES_21	Wayne, A.F., Maxwell, M.A., Ward, C.G., Wayne, J.C., Vellios, C.V. and Wilson, I.J., 2017. Recoveries and cascading declines of native mammals associated with control of an introduced predator. Journal of Mammalogy, 98(2), pp.489-501.	Dasyurus geoffroii	Upper Warren	-34.37	116.28	Fox	Temporal			2010		11.222	3.785	Tracking	Trapping	Fig 2 A,D
ES_21	Wayne, A.F., Maxwell, M.A., Ward, C.G., Wayne, J.C., Vellios, C.V. and Wilson, I.J., 2017. Recoveries and cascading declines of native mammals associated with control of an introduced predator. Journal of Mammalogy, 98(2), pp.489-501.	Dasyurus geoffroii	Upper Warren	-34.37	116.28	Fox	Temporal			2011		13.934	2.894	Tracking	Trapping	Fig 2 A,D
ES_21	Wayne, A.F., Maxwell, M.A., Ward, C.G., Wayne, J.C., Vellios, C.V. and Wilson, I.J., 2017. Recoveries and cascading declines of native mammals associated with control of an introduced predator. Journal of Mammalogy, 98(2), pp.489-501.	Dasyurus geoffroii	Upper Warren	-34.37	116.28	Fox	Temporal			2012		11.747	5.032	Tracking	Trapping	Fig 2 A,D
ES_21	Wayne, A.F., Maxwell, M.A., Ward, C.G., Wayne, J.C., Vellios, C.V. and Wilson, I.J., 2017. Recoveries and cascading declines of native mammals associated with control of an introduced predator. Journal of Mammalogy, 98(2), pp.489-501.	Dasyurus geoffroii	Upper Warren	-34.37	116.28	Fox	Temporal			2013		14.809	4.319	Tracking	Trapping	Fig 2 A,D
ES_22	Wayne, A.F., Maxwell, M.A., Ward, C.G., Wayne, J.C., Vellios, C.V. and Wilson, I.J., 2017. Recoveries and cascading declines of native mammals associated with control of an introduced predator. Journal of Mammalogy, 98(2), pp.489-501.	Dasyurus geoffroii	Upper Warren	-34.37	116.28	Cat	Temporal			2006		6.147	1.425	Tracking	Trapping	Fig 2 A,D
ES_22	Wayne, A.F., Maxwell, M.A., Ward, C.G., Wayne, J.C., Vellios, C.V. and Wilson, I.J., 2017. Recoveries and cascading declines of native mammals associated with control of an introduced predator. Journal of Mammalogy, 98(2), pp.489-501.	Dasyurus geoffroii	Upper Warren	-34.37	116.28	Cat	Temporal			2007		5.709	1.469	Tracking	Trapping	Fig 2 A,D
ES_22	Wayne, A.F., Maxwell, M.A., Ward, C.G., Wayne, J.C., Vellios, C.V. and Wilson, I.J., 2017. Recoveries and cascading declines of native mammals associated with control of an introduced predator. Journal of Mammalogy, 98(2), pp.489-501.	Dasyurus geoffroii	Upper Warren	-34.37	116.28	Cat	Temporal			2008		4.922	2.004	Tracking	Trapping	Fig 2 A,D
ES_22	Wayne, A.F., Maxwell, M.A., Ward, C.G., Wayne, J.C., Vellios, C.V. and Wilson, I.J., 2017. Recoveries and cascading declines of native mammals associated with control of an introduced predator. Journal of Mammalogy, 98(2), pp.489-501.	Dasyurus geoffroii	Upper Warren	-34.37	116.28	Cat	Temporal			2009		4.222	2.36	Tracking	Trapping	Fig 2 A,D
ES_22	Wayne, A.F., Maxwell, M.A., Ward, C.G., Wayne, J.C., Vellios, C.V. and Wilson, I.J., 2017. Recoveries and cascading declines of native mammals associated with control of an introduced predator. Journal of Mammalogy, 98(2), pp.489-501.	Dasyurus geoffroii	Upper Warren	-34.37	116.28	Cat	Temporal			2010		5.534	3.785	Tracking	Trapping	Fig 2 A,D
ES_22	Wayne, A.F., Maxwell, M.A., Ward, C.G., Wayne, J.C., Vellios, C.V. and Wilson, I.J., 2017. Recoveries and cascading declines of native mammals associated with control of an introduced predator. Journal of Mammalogy, 98(2), pp.489-501.	Dasyurus geoffroii	Upper Warren	-34.37	116.28	Cat	Temporal			2011		4.397	2.894	Tracking	Trapping	Fig 2 A,D
ES_22	Wayne, A.F., Maxwell, M.A., Ward, C.G., Wayne, J.C., Vellios, C.V. and Wilson, I.J., 2017. Recoveries and cascading declines of native mammals associated with control of an introduced predator. Journal of Mammalogy, 98(2), pp.489-501.	Dasyurus geoffroii	Upper Warren	-34.37	116.28	Cat	Temporal			2012		3.609	5.032	Tracking	Trapping	Fig 2 A,D
ES_22	Wayne, A.F., Maxwell, M.A., Ward, C.G., Wayne, J.C., Vellios, C.V. and Wilson, I.J., 2017. Recoveries and cascading declines of native mammals associated with control of an introduced predator. Journal of Mammalogy, 98(2), pp.489-501.	Dasyurus geoffroii	Upper Warren	-34.37	116.28	Cat	Temporal			2013		1.597	4.319	Tracking	Trapping	Fig 2 A,D
ES_23	Wayne, A.F., Maxwell, M.A., Ward, C.G., Wayne, J.C., Vellios, C.V. and Wilson, I.J., 2017. Recoveries and cascading declines of native mammals associated with control of an introduced predator. Journal of Mammalogy, 98(2), pp.489-501.	Bettongia penicillata	Upper Warren	-34.37	116.28	Fox	Temporal			2006		2.275	13.76	Tracking	Trapping	Fig 2 A,D
ES_23	Wayne, A.F., Maxwell, M.A., Ward, C.G., Wayne, J.C., Vellios, C.V. and Wilson, I.J., 2017. Recoveries and cascading declines of native mammals associated with control of an introduced predator. Journal of Mammalogy, 98(2), pp.489-501.	Bettongia penicillata	Upper Warren	-34.37	116.28	Fox	Temporal			2007		7.634	12.691	Tracking	Trapping	Fig 2 A,D
ES_23	Wayne, A.F., Maxwell, M.A., Ward, C.G., Wayne, J.C., Vellios, C.V. and Wilson, I.J., 2017. Recoveries and cascading declines of native mammals associated with control of an introduced predator. Journal of Mammalogy, 98(2), pp.489-501.	Bettongia penicillata	Upper Warren	-34.37	116.28	Fox	Temporal			2008		9.297	15.719	Tracking	Trapping	Fig 2 A,D
ES_23	Wayne, A.F., Maxwell, M.A., Ward, C.G., Wayne, J.C., Vellios, C.V. and Wilson, I.J., 2017. Recoveries and cascading declines of native mammals associated with control of an introduced predator. Journal of Mammalogy, 98(2), pp.489-501.	Bettongia penicillata	Upper Warren	-34.37	116.28	Fox	Temporal			2009		25.834	8.772	Tracking	Trapping	Fig 2 A,D
ES_23	Wayne, A.F., Maxwell, M.A., Ward, C.G., Wayne, J.C., Vellios, C.V. and Wilson, I.J., 2017. Recoveries and cascading declines of native mammals associated with control of an introduced predator. Journal of Mammalogy, 98(2), pp.489-501.	Bettongia penicillata	Upper Warren	-34.37	116.28	Fox	Temporal			2010		11.222	5.922	Tracking	Trapping	Fig 2 A,D
ES_23	Wayne, A.F., Maxwell, M.A., Ward, C.G., Wayne, J.C., Vellios, C.V. and Wilson, I.J., 2017. Recoveries and cascading declines of native mammals associated with control of an introduced predator. Journal of Mammalogy, 98(2), pp.489-501.	Bettongia penicillata	Upper Warren	-34.37	116.28	Fox	Temporal			2011		13.934	6.101	Tracking	Trapping	Fig 2 A,D
ES_23	Wayne, A.F., Maxwell, M.A., Ward, C.G., Wayne, J.C., Vellios, C.V. and Wilson, I.J., 2017. Recoveries and cascading declines of native mammals associated with control of an introduced predator. Journal of Mammalogy, 98(2), pp.489-501.	Bettongia penicillata	Upper Warren	-34.37	116.28	Fox	Temporal			2012		11.747	6.457	Tracking	Trapping	Fig 2 A,D
ES_23	Wayne, A.F., Maxwell, M.A., Ward, C.G., Wayne, J.C., Vellios, C.V. and Wilson, I.J., 2017. Recoveries and cascading declines of native mammals associated with control of an introduced predator. Journal of Mammalogy, 98(2), pp.489-501.	Bettongia penicillata	Upper Warren	-34.37	116.28	Fox	Temporal			2013		14.809	7.882	Tracking	Trapping	Fig 2 A,D
ES_24	Wayne, A.F., Maxwell, M.A., Ward, C.G., Wayne, J.C., Vellios, C.V. and Wilson, I.J., 2017. Recoveries and cascading declines of native mammals associated with control of an introduced predator. Journal of Mammalogy, 98(2), pp.489-501.	Bettongia penicillata	Upper Warren	-34.37	116.28	Cat	Temporal			2006		6.147	13.76	Tracking	Trapping	Fig 2 A,D
ES_24	Wayne, A.F., Maxwell, M.A., Ward, C.G., Wayne, J.C., Vellios, C.V. and Wilson, I.J., 2017. Recoveries and cascading declines of native mammals associated with control of an introduced predator. Journal of Mammalogy, 98(2), pp.489-501.	Bettongia penicillata	Upper Warren	-34.37	116.28	Cat	Temporal			2007		5.709	12.691	Tracking	Trapping	Fig 2 A,D
ES_24	Wayne, A.F., Maxwell, M.A., Ward, C.G., Wayne, J.C., Vellios, C.V. and Wilson, I.J., 2017. Recoveries and cascading declines of native mammals associated with control of an introduced predator. Journal of Mammalogy, 98(2), pp.489-501.	Bettongia penicillata	Upper Warren	-34.37	116.28	Cat	Temporal			2008		4.922	15.719	Tracking	Trapping	Fig 2 A,D
ES_24	Wayne, A.F., Maxwell, M.A., Ward, C.G., Wayne, J.C., Vellios, C.V. and Wilson, I.J., 2017. Recoveries and cascading declines of native mammals associated with control of an introduced predator. Journal of Mammalogy, 98(2), pp.489-501.	Bettongia penicillata	Upper Warren	-34.37	116.28	Cat	Temporal			2009		4.222	8.772	Tracking	Trapping	Fig 2 A,D
ES_24	Wayne, A.F., Maxwell, M.A., Ward, C.G., Wayne, J.C., Vellios, C.V. and Wilson, I.J., 2017. Recoveries and cascading declines of native mammals associated with control of an introduced predator. Journal of Mammalogy, 98(2), pp.489-501.	Bettongia penicillata	Upper Warren	-34.37	116.28	Cat	Temporal			2010		5.534	5.922	Tracking	Trapping	Fig 2 A,D
ES_24	Wayne, A.F., Maxwell, M.A., Ward, C.G., Wayne, J.C., Vellios, C.V. and Wilson, I.J., 2017. Recoveries and cascading declines of native mammals associated with control of an introduced predator. Journal of Mammalogy, 98(2), pp.489-501.	Bettongia penicillata	Upper Warren	-34.37	116.28	Cat	Temporal			2011		4.397	6.101	Tracking	Trapping	Fig 2 A,D
ES_24	Wayne, A.F., Maxwell, M.A., Ward, C.G., Wayne, J.C., Vellios, C.V. and Wilson, I.J., 2017. Recoveries and cascading declines of native mammals associated with control of an introduced predator. Journal of Mammalogy, 98(2), pp.489-501.	Bettongia penicillata	Upper Warren	-34.37	116.28	Cat	Temporal			2012		3.609	6.457	Tracking	Trapping	Fig 2 A,D
ES_24	Wayne, A.F., Maxwell, M.A., Ward, C.G., Wayne, J.C., Vellios, C.V. and Wilson, I.J., 2017. Recoveries and cascading declines of native mammals associated with control of an introduced predator. Journal of Mammalogy, 98(2), pp.489-501.	Bettongia penicillata	Upper Warren	-34.37	116.28	Cat	Temporal			2013		1.597	7.882	Tracking	Trapping	Fig 2 A,D
ES_25	Wayne, A.F., Maxwell, M.A., Ward, C.G., Wayne, J.C., Vellios, C.V. and Wilson, I.J., 2017. Recoveries and cascading declines of native mammals associated with control of an introduced predator. Journal of Mammalogy, 98(2), pp.489-501.	Pseudocheirus occidentalis	Upper Warren	-34.37	116.28	Fox	Temporal			2006		2.275	0	Tracking	Spotlighting	Fig 2 C,D
ES_25	Wayne, A.F., Maxwell, M.A., Ward, C.G., Wayne, J.C., Vellios, C.V. and Wilson, I.J., 2017. Recoveries and cascading declines of native mammals associated with control of an introduced predator. Journal of Mammalogy, 98(2), pp.489-501.	Pseudocheirus occidentalis	Upper Warren	-34.37	116.28	Fox	Temporal			2007		7.634	0	Tracking	Spotlighting	Fig 2 C,D
ES_25	Wayne, A.F., Maxwell, M.A., Ward, C.G., Wayne, J.C., Vellios, C.V. and Wilson, I.J., 2017. Recoveries and cascading declines of native mammals associated with control of an introduced predator. Journal of Mammalogy, 98(2), pp.489-501.	Pseudocheirus occidentalis	Upper Warren	-34.37	116.28	Fox	Temporal			2008		9.297	0	Tracking	Spotlighting	Fig 2 C,D
ES_25	Wayne, A.F., Maxwell, M.A., Ward, C.G., Wayne, J.C., Vellios, C.V. and Wilson, I.J., 2017. Recoveries and cascading declines of native mammals associated with control of an introduced predator. Journal of Mammalogy, 98(2), pp.489-501.	Pseudocheirus occidentalis	Upper Warren	-34.37	116.28	Fox	Temporal			2009		25.834	0	Tracking	Spotlighting	Fig 2 C,D
ES_25	Wayne, A.F., Maxwell, M.A., Ward, C.G., Wayne, J.C., Vellios, C.V. and Wilson, I.J., 2017. Recoveries and cascading declines of native mammals associated with control of an introduced predator. Journal of Mammalogy, 98(2), pp.489-501.	Pseudocheirus occidentalis	Upper Warren	-34.37	116.28	Fox	Temporal			2010		11.222	0	Tracking	Spotlighting	Fig 2 C,D
ES_25	Wayne, A.F., Maxwell, M.A., Ward, C.G., Wayne, J.C., Vellios, C.V. and Wilson, I.J., 2017. Recoveries and cascading declines of native mammals associated with control of an introduced predator. Journal of Mammalogy, 98(2), pp.489-501.	Pseudocheirus occidentalis	Upper Warren	-34.37	116.28	Fox	Temporal			2011		13.934	0	Tracking	Spotlighting	Fig 2 C,D
ES_25	Wayne, A.F., Maxwell, M.A., Ward, C.G., Wayne, J.C., Vellios, C.V. and Wilson, I.J., 2017. Recoveries and cascading declines of native mammals associated with control of an introduced predator. Journal of Mammalogy, 98(2), pp.489-501.	Pseudocheirus occidentalis	Upper Warren	-34.37	116.28	Fox	Temporal			2012		11.747	0.2	Tracking	Spotlighting	Fig 2 C,D
ES_25	Wayne, A.F., Maxwell, M.A., Ward, C.G., Wayne, J.C., Vellios, C.V. and Wilson, I.J., 2017. Recoveries and cascading declines of native mammals associated with control of an introduced predator. Journal of Mammalogy, 98(2), pp.489-501.	Pseudocheirus occidentalis	Upper Warren	-34.37	116.28	Fox	Temporal			2013		14.809	0.3	Tracking	Spotlighting	Fig 2 C,D
ES_26	Wayne, A.F., Maxwell, M.A., Ward, C.G., Wayne, J.C., Vellios, C.V. and Wilson, I.J., 2017. Recoveries and cascading declines of native mammals associated with control of an introduced predator. Journal of Mammalogy, 98(2), pp.489-501.	Pseudocheirus occidentalis	Upper Warren	-34.37	116.28	Cat	Temporal			2006		6.147	0	Tracking	Spotlighting	Fig 2 C,D
ES_26	Wayne, A.F., Maxwell, M.A., Ward, C.G., Wayne, J.C., Vellios, C.V. and Wilson, I.J., 2017. Recoveries and cascading declines of native mammals associated with control of an introduced predator. Journal of Mammalogy, 98(2), pp.489-501.	Pseudocheirus occidentalis	Upper Warren	-34.37	116.28	Cat	Temporal			2007		5.709	0	Tracking	Spotlighting	Fig 2 C,D
ES_26	Wayne, A.F., Maxwell, M.A., Ward, C.G., Wayne, J.C., Vellios, C.V. and Wilson, I.J., 2017. Recoveries and cascading declines of native mammals associated with control of an introduced predator. Journal of Mammalogy, 98(2), pp.489-501.	Pseudocheirus occidentalis	Upper Warren	-34.37	116.28	Cat	Temporal			2008		4.922	0	Tracking	Spotlighting	Fig 2 C,D
ES_26	Wayne, A.F., Maxwell, M.A., Ward, C.G., Wayne, J.C., Vellios, C.V. and Wilson, I.J., 2017. Recoveries and cascading declines of native mammals associated with control of an introduced predator. Journal of Mammalogy, 98(2), pp.489-501.	Pseudocheirus occidentalis	Upper Warren	-34.37	116.28	Cat	Temporal			2009		4.222	0	Tracking	Spotlighting	Fig 2 C,D
ES_26	Wayne, A.F., Maxwell, M.A., Ward, C.G., Wayne, J.C., Vellios, C.V. and Wilson, I.J., 2017. Recoveries and cascading declines of native mammals associated with control of an introduced predator. Journal of Mammalogy, 98(2), pp.489-501.	Pseudocheirus occidentalis	Upper Warren	-34.37	116.28	Cat	Temporal			2010		5.534	0	Tracking	Spotlighting	Fig 2 C,D
ES_26	Wayne, A.F., Maxwell, M.A., Ward, C.G., Wayne, J.C., Vellios, C.V. and Wilson, I.J., 2017. Recoveries and cascading declines of native mammals associated with control of an introduced predator. Journal of Mammalogy, 98(2), pp.489-501.	Pseudocheirus occidentalis	Upper Warren	-34.37	116.28	Cat	Temporal			2011		4.397	0	Tracking	Spotlighting	Fig 2 C,D
ES_26	Wayne, A.F., Maxwell, M.A., Ward, C.G., Wayne, J.C., Vellios, C.V. and Wilson, I.J., 2017. Recoveries and cascading declines of native mammals associated with control of an introduced predator. Journal of Mammalogy, 98(2), pp.489-501.	Pseudocheirus occidentalis	Upper Warren	-34.37	116.28	Cat	Temporal			2012		3.609	0.2	Tracking	Spotlighting	Fig 2 C,D
ES_26	Wayne, A.F., Maxwell, M.A., Ward, C.G., Wayne, J.C., Vellios, C.V. and Wilson, I.J., 2017. Recoveries and cascading declines of native mammals associated with control of an introduced predator. Journal of Mammalogy, 98(2), pp.489-501.	Pseudocheirus occidentalis	Upper Warren	-34.37	116.28	Cat	Temporal			2013		1.597	0.3	Tracking	Spotlighting	Fig 2 C,D
ES_27	Fancourt, B.A., Hawkins, C.E., Cameron, E.Z., Jones, M.E. and Nicol, S.C., 2015. Devil declines and catastrophic cascades: is mesopredator release of feral cats inhibiting recovery of the eastern quoll?. PLoS One, 10(3), p.e0119303.	Dasyurus viverrinus	Tasmania	-42.08	146.81	Cat	Spatial	1				0.199	37.75	Camera trapping	Camera trapping	Fig. 4B
ES_27	Fancourt, B.A., Hawkins, C.E., Cameron, E.Z., Jones, M.E. and Nicol, S.C., 2015. Devil declines and catastrophic cascades: is mesopredator release of feral cats inhibiting recovery of the eastern quoll?. PLoS One, 10(3), p.e0119303.	Dasyurus viverrinus	Tasmania	-42.08	146.81	Cat	Spatial	2				63.198	2.825	Camera trapping	Camera trapping	Fig. 4B
ES_27	Fancourt, B.A., Hawkins, C.E., Cameron, E.Z., Jones, M.E. and Nicol, S.C., 2015. Devil declines and catastrophic cascades: is mesopredator release of feral cats inhibiting recovery of the eastern quoll?. PLoS One, 10(3), p.e0119303.	Dasyurus viverrinus	Tasmania	-42.08	146.81	Cat	Spatial	3				63.995	85.003	Camera trapping	Camera trapping	Fig. 4B
ES_27	Fancourt, B.A., Hawkins, C.E., Cameron, E.Z., Jones, M.E. and Nicol, S.C., 2015. Devil declines and catastrophic cascades: is mesopredator release of feral cats inhibiting recovery of the eastern quoll?. PLoS One, 10(3), p.e0119303.	Dasyurus viverrinus	Tasmania	-42.08	146.81	Cat	Spatial	4				63.995	79.866	Camera trapping	Camera trapping	Fig. 4B
ES_27	Fancourt, B.A., Hawkins, C.E., Cameron, E.Z., Jones, M.E. and Nicol, S.C., 2015. Devil declines and catastrophic cascades: is mesopredator release of feral cats inhibiting recovery of the eastern quoll?. PLoS One, 10(3), p.e0119303.	Dasyurus viverrinus	Tasmania	-42.08	146.81	Cat	Spatial	5				93.501	5.907	Camera trapping	Camera trapping	Fig. 4B
ES_27	Fancourt, B.A., Hawkins, C.E., Cameron, E.Z., Jones, M.E. and Nicol, S.C., 2015. Devil declines and catastrophic cascades: is mesopredator release of feral cats inhibiting recovery of the eastern quoll?. PLoS One, 10(3), p.e0119303.	Dasyurus viverrinus	Tasmania	-42.08	146.81	Cat	Spatial	6				99.083	4.879	Camera trapping	Camera trapping	Fig. 4B
ES_27	Fancourt, B.A., Hawkins, C.E., Cameron, E.Z., Jones, M.E. and Nicol, S.C., 2015. Devil declines and catastrophic cascades: is mesopredator release of feral cats inhibiting recovery of the eastern quoll?. PLoS One, 10(3), p.e0119303.	Dasyurus viverrinus	Tasmania	-42.08	146.81	Cat	Spatial	7				131.778	12.07	Camera trapping	Camera trapping	Fig. 4B
ES_27	Fancourt, B.A., Hawkins, C.E., Cameron, E.Z., Jones, M.E. and Nicol, S.C., 2015. Devil declines and catastrophic cascades: is mesopredator release of feral cats inhibiting recovery of the eastern quoll?. PLoS One, 10(3), p.e0119303.	Dasyurus viverrinus	Tasmania	-42.08	146.81	Cat	Spatial	8				132.576	27.478	Camera trapping	Camera trapping	Fig. 4B
ES_27	Fancourt, B.A., Hawkins, C.E., Cameron, E.Z., Jones, M.E. and Nicol, S.C., 2015. Devil declines and catastrophic cascades: is mesopredator release of feral cats inhibiting recovery of the eastern quoll?. PLoS One, 10(3), p.e0119303.	Dasyurus viverrinus	Tasmania	-42.08	146.81	Cat	Spatial	9				168.461	0	Camera trapping	Camera trapping	Fig. 4B
ES_27	Fancourt, B.A., Hawkins, C.E., Cameron, E.Z., Jones, M.E. and Nicol, S.C., 2015. Devil declines and catastrophic cascades: is mesopredator release of feral cats inhibiting recovery of the eastern quoll?. PLoS One, 10(3), p.e0119303.	Dasyurus viverrinus	Tasmania	-42.08	146.81	Cat	Spatial	10				172.448	0	Camera trapping	Camera trapping	Fig. 4B
ES_27	Fancourt, B.A., Hawkins, C.E., Cameron, E.Z., Jones, M.E. and Nicol, S.C., 2015. Devil declines and catastrophic cascades: is mesopredator release of feral cats inhibiting recovery of the eastern quoll?. PLoS One, 10(3), p.e0119303.	Dasyurus viverrinus	Tasmania	-42.08	146.81	Cat	Spatial	11				214.713	55.213	Camera trapping	Camera trapping	Fig. 4B
ES_27	Fancourt, B.A., Hawkins, C.E., Cameron, E.Z., Jones, M.E. and Nicol, S.C., 2015. Devil declines and catastrophic cascades: is mesopredator release of feral cats inhibiting recovery of the eastern quoll?. PLoS One, 10(3), p.e0119303.	Dasyurus viverrinus	Tasmania	-42.08	146.81	Cat	Spatial	12				439.593	2.825	Camera trapping	Camera trapping	Fig. 4B
ES_28	Letnic, M., M. S. Crowther, and F. Koch. Does a top‐predator provide an endangered rodent with refuge from an invasive mesopredator?. Animal Conservation 12.4 (2009): 302-312	Notomys fuscus	Strzelecki Desert, South Australia	-27.7	140.41	Fox	Spatial	1	North-inside			0.17	0	Tracking	Trapping	Fig.2, Table 2
ES_28	Letnic, M., M. S. Crowther, and F. Koch. Does a top‐predator provide an endangered rodent with refuge from an invasive mesopredator?. Animal Conservation 12.4 (2009): 302-312	Notomys fuscus	Strzelecki Desert, South Australia	-27.7	140.41	Fox	Spatial	2	North-outside			0.06	0.264	Tracking	Trapping	Fig.2, Table 2
ES_28	Letnic, M., M. S. Crowther, and F. Koch. Does a top‐predator provide an endangered rodent with refuge from an invasive mesopredator?. Animal Conservation 12.4 (2009): 302-312	Notomys fuscus	Strzelecki Desert, South Australia	-27.7	140.41	Fox	Spatial	3	Central-inside			0.07	1	Tracking	Trapping	Fig.2, Table 2
ES_28	Letnic, M., M. S. Crowther, and F. Koch. Does a top‐predator provide an endangered rodent with refuge from an invasive mesopredator?. Animal Conservation 12.4 (2009): 302-312	Notomys fuscus	Strzelecki Desert, South Australia	-27.7	140.41	Fox	Spatial	4	Central-outside			0	3.453	Tracking	Trapping	Fig.2, Table 2
ES_28	Letnic, M., M. S. Crowther, and F. Koch. Does a top‐predator provide an endangered rodent with refuge from an invasive mesopredator?. Animal Conservation 12.4 (2009): 302-312	Notomys fuscus	Strzelecki Desert, South Australia	-27.7	140.41	Fox	Spatial	5	South-inside			0.15	0	Tracking	Trapping	Fig.2, Table 2
ES_28	Letnic, M., M. S. Crowther, and F. Koch. Does a top‐predator provide an endangered rodent with refuge from an invasive mesopredator?. Animal Conservation 12.4 (2009): 302-312	Notomys fuscus	Strzelecki Desert, South Australia	-27.7	140.41	Fox	Spatial	6	South-outside			0.07	9.981	Tracking	Trapping	Fig.2, Table 2
ES_29	Letnic, M., M. S. Crowther, and F. Koch. Does a top‐predator provide an endangered rodent with refuge from an invasive mesopredator?. Animal Conservation 12.4 (2009): 302-312	Notomys fuscus	Strzelecki Desert, South Australia	-27.7	140.41	Cat	Spatial	1	North-inside			0	0	Tracking	Trapping	Fig.2, Table 2
ES_29	Letnic, M., M. S. Crowther, and F. Koch. Does a top‐predator provide an endangered rodent with refuge from an invasive mesopredator?. Animal Conservation 12.4 (2009): 302-312	Notomys fuscus	Strzelecki Desert, South Australia	-27.7	140.41	Cat	Spatial	2	North-outside			0.06	0.264	Tracking	Trapping	Fig.2, Table 2
ES_29	Letnic, M., M. S. Crowther, and F. Koch. Does a top‐predator provide an endangered rodent with refuge from an invasive mesopredator?. Animal Conservation 12.4 (2009): 302-312	Notomys fuscus	Strzelecki Desert, South Australia	-27.7	140.41	Cat	Spatial	3	Central-inside			0	1	Tracking	Trapping	Fig.2, Table 2
ES_29	Letnic, M., M. S. Crowther, and F. Koch. Does a top‐predator provide an endangered rodent with refuge from an invasive mesopredator?. Animal Conservation 12.4 (2009): 302-312	Notomys fuscus	Strzelecki Desert, South Australia	-27.7	140.41	Cat	Spatial	4	Central-outside			0	3.453	Tracking	Trapping	Fig.2, Table 2
ES_29	Letnic, M., M. S. Crowther, and F. Koch. Does a top‐predator provide an endangered rodent with refuge from an invasive mesopredator?. Animal Conservation 12.4 (2009): 302-312	Notomys fuscus	Strzelecki Desert, South Australia	-27.7	140.41	Cat	Spatial	5	South-inside			0	0	Tracking	Trapping	Fig.2, Table 2
ES_29	Letnic, M., M. S. Crowther, and F. Koch. Does a top‐predator provide an endangered rodent with refuge from an invasive mesopredator?. Animal Conservation 12.4 (2009): 302-312	Notomys fuscus	Strzelecki Desert, South Australia	-27.7	140.41	Cat	Spatial	6	South-outside			0.23	9.981	Tracking	Trapping	Fig.2, Table 2
ES_30	Nalliah, R., Sitters, H., Smith, A., & Di Stefano, J. (2021). Untangling the influences of fire, habitat and introduced predators on the endangered heath mouse. Animal Conservation. doi:10.1111/acv.12731	Pseudomys shortridgei	South-west Victoria	-37.21	142.398	Fox	Spatial	1				0	0	Camera trapping	Camera trapping	Fig. 5C
ES_30	Nalliah, R., Sitters, H., Smith, A., & Di Stefano, J. (2021). Untangling the influences of fire, habitat and introduced predators on the endangered heath mouse. Animal Conservation. doi:10.1111/acv.12731	Pseudomys shortridgei	South-west Victoria	-37.21	142.398	Fox	Spatial	2				0	2	Camera trapping	Camera trapping	Fig. 5C
ES_30	Nalliah, R., Sitters, H., Smith, A., & Di Stefano, J. (2021). Untangling the influences of fire, habitat and introduced predators on the endangered heath mouse. Animal Conservation. doi:10.1111/acv.12731	Pseudomys shortridgei	South-west Victoria	-37.21	142.398	Fox	Spatial	3				0	3	Camera trapping	Camera trapping	Fig. 5C
ES_30	Nalliah, R., Sitters, H., Smith, A., & Di Stefano, J. (2021). Untangling the influences of fire, habitat and introduced predators on the endangered heath mouse. Animal Conservation. doi:10.1111/acv.12731	Pseudomys shortridgei	South-west Victoria	-37.21	142.398	Fox	Spatial	4				0	4	Camera trapping	Camera trapping	Fig. 5C
ES_30	Nalliah, R., Sitters, H., Smith, A., & Di Stefano, J. (2021). Untangling the influences of fire, habitat and introduced predators on the endangered heath mouse. Animal Conservation. doi:10.1111/acv.12731	Pseudomys shortridgei	South-west Victoria	-37.21	142.398	Fox	Spatial	5				0	5	Camera trapping	Camera trapping	Fig. 5C
ES_30	Nalliah, R., Sitters, H., Smith, A., & Di Stefano, J. (2021). Untangling the influences of fire, habitat and introduced predators on the endangered heath mouse. Animal Conservation. doi:10.1111/acv.12731	Pseudomys shortridgei	South-west Victoria	-37.21	142.398	Fox	Spatial	6				0	6	Camera trapping	Camera trapping	Fig. 5C
ES_30	Nalliah, R., Sitters, H., Smith, A., & Di Stefano, J. (2021). Untangling the influences of fire, habitat and introduced predators on the endangered heath mouse. Animal Conservation. doi:10.1111/acv.12731	Pseudomys shortridgei	South-west Victoria	-37.21	142.398	Fox	Spatial	7				0	7	Camera trapping	Camera trapping	Fig. 5C
ES_30	Nalliah, R., Sitters, H., Smith, A., & Di Stefano, J. (2021). Untangling the influences of fire, habitat and introduced predators on the endangered heath mouse. Animal Conservation. doi:10.1111/acv.12731	Pseudomys shortridgei	South-west Victoria	-37.21	142.398	Fox	Spatial	8				0	10	Camera trapping	Camera trapping	Fig. 5C
ES_30	Nalliah, R., Sitters, H., Smith, A., & Di Stefano, J. (2021). Untangling the influences of fire, habitat and introduced predators on the endangered heath mouse. Animal Conservation. doi:10.1111/acv.12731	Pseudomys shortridgei	South-west Victoria	-37.21	142.398	Fox	Spatial	9				0	11	Camera trapping	Camera trapping	Fig. 5C
ES_30	Nalliah, R., Sitters, H., Smith, A., & Di Stefano, J. (2021). Untangling the influences of fire, habitat and introduced predators on the endangered heath mouse. Animal Conservation. doi:10.1111/acv.12731	Pseudomys shortridgei	South-west Victoria	-37.21	142.398	Fox	Spatial	10				0	12	Camera trapping	Camera trapping	Fig. 5C
ES_30	Nalliah, R., Sitters, H., Smith, A., & Di Stefano, J. (2021). Untangling the influences of fire, habitat and introduced predators on the endangered heath mouse. Animal Conservation. doi:10.1111/acv.12731	Pseudomys shortridgei	South-west Victoria	-37.21	142.398	Fox	Spatial	11				0	13	Camera trapping	Camera trapping	Fig. 5C
ES_30	Nalliah, R., Sitters, H., Smith, A., & Di Stefano, J. (2021). Untangling the influences of fire, habitat and introduced predators on the endangered heath mouse. Animal Conservation. doi:10.1111/acv.12731	Pseudomys shortridgei	South-west Victoria	-37.21	142.398	Fox	Spatial	12				0	14	Camera trapping	Camera trapping	Fig. 5C
ES_30	Nalliah, R., Sitters, H., Smith, A., & Di Stefano, J. (2021). Untangling the influences of fire, habitat and introduced predators on the endangered heath mouse. Animal Conservation. doi:10.1111/acv.12731	Pseudomys shortridgei	South-west Victoria	-37.21	142.398	Fox	Spatial	13				0	15	Camera trapping	Camera trapping	Fig. 5C
ES_30	Nalliah, R., Sitters, H., Smith, A., & Di Stefano, J. (2021). Untangling the influences of fire, habitat and introduced predators on the endangered heath mouse. Animal Conservation. doi:10.1111/acv.12731	Pseudomys shortridgei	South-west Victoria	-37.21	142.398	Fox	Spatial	14				0	17	Camera trapping	Camera trapping	Fig. 5C
ES_30	Nalliah, R., Sitters, H., Smith, A., & Di Stefano, J. (2021). Untangling the influences of fire, habitat and introduced predators on the endangered heath mouse. Animal Conservation. doi:10.1111/acv.12731	Pseudomys shortridgei	South-west Victoria	-37.21	142.398	Fox	Spatial	15				0	18	Camera trapping	Camera trapping	Fig. 5C
ES_30	Nalliah, R., Sitters, H., Smith, A., & Di Stefano, J. (2021). Untangling the influences of fire, habitat and introduced predators on the endangered heath mouse. Animal Conservation. doi:10.1111/acv.12731	Pseudomys shortridgei	South-west Victoria	-37.21	142.398	Fox	Spatial	16				0	19	Camera trapping	Camera trapping	Fig. 5C
ES_30	Nalliah, R., Sitters, H., Smith, A., & Di Stefano, J. (2021). Untangling the influences of fire, habitat and introduced predators on the endangered heath mouse. Animal Conservation. doi:10.1111/acv.12731	Pseudomys shortridgei	South-west Victoria	-37.21	142.398	Fox	Spatial	17				1	0	Camera trapping	Camera trapping	Fig. 5C
ES_30	Nalliah, R., Sitters, H., Smith, A., & Di Stefano, J. (2021). Untangling the influences of fire, habitat and introduced predators on the endangered heath mouse. Animal Conservation. doi:10.1111/acv.12731	Pseudomys shortridgei	South-west Victoria	-37.21	142.398	Fox	Spatial	18				1	14	Camera trapping	Camera trapping	Fig. 5C
ES_30	Nalliah, R., Sitters, H., Smith, A., & Di Stefano, J. (2021). Untangling the influences of fire, habitat and introduced predators on the endangered heath mouse. Animal Conservation. doi:10.1111/acv.12731	Pseudomys shortridgei	South-west Victoria	-37.21	142.398	Fox	Spatial	19				3	1	Camera trapping	Camera trapping	Fig. 5C
ES_30	Nalliah, R., Sitters, H., Smith, A., & Di Stefano, J. (2021). Untangling the influences of fire, habitat and introduced predators on the endangered heath mouse. Animal Conservation. doi:10.1111/acv.12731	Pseudomys shortridgei	South-west Victoria	-37.21	142.398	Fox	Spatial	20				4	0	Camera trapping	Camera trapping	Fig. 5C
ES_30	Nalliah, R., Sitters, H., Smith, A., & Di Stefano, J. (2021). Untangling the influences of fire, habitat and introduced predators on the endangered heath mouse. Animal Conservation. doi:10.1111/acv.12731	Pseudomys shortridgei	South-west Victoria	-37.21	142.398	Fox	Spatial	21				5	1	Camera trapping	Camera trapping	Fig. 5C
ES_31	Moseby, K.E., McGregor, H., Hill, B.M. and Read, J.L., 2020. Exploring the internal and external wildlife gradients created by conservation fences. Conservation Biology, 34(1), pp.220-231.	Pseudomys australis	Roxby Downs, South Australia	-30.29	136.53	Cat	Spatial	1	-3000			0	52.4005	Tracking	Tracking	Fig. 3,4	Single transect + data could be analysed as SMD	Averaged prey data to align with cat data. Inside-ourside fenced reserve
ES_31	Moseby, K.E., McGregor, H., Hill, B.M. and Read, J.L., 2020. Exploring the internal and external wildlife gradients created by conservation fences. Conservation Biology, 34(1), pp.220-231.	Pseudomys australis	Roxby Downs, South Australia	-30.29	136.53	Cat	Spatial	2	-2000			0	32.21866667	Tracking	Tracking	Fig. 3,4	Single transect + data could be analysed as SMD	Averaged prey data to align with cat data. Inside-ourside fenced reserve
ES_31	Moseby, K.E., McGregor, H., Hill, B.M. and Read, J.L., 2020. Exploring the internal and external wildlife gradients created by conservation fences. Conservation Biology, 34(1), pp.220-231.	Pseudomys australis	Roxby Downs, South Australia	-30.29	136.53	Cat	Spatial	3	-1000			0	32.6822	Tracking	Tracking	Fig. 3,4	Single transect + data could be analysed as SMD	Averaged prey data to align with cat data. Inside-ourside fenced reserve
ES_31	Moseby, K.E., McGregor, H., Hill, B.M. and Read, J.L., 2020. Exploring the internal and external wildlife gradients created by conservation fences. Conservation Biology, 34(1), pp.220-231.	Pseudomys australis	Roxby Downs, South Australia	-30.29	136.53	Cat	Spatial	4	-750			0	39.56933333	Tracking	Tracking	Fig. 3,4	Single transect + data could be analysed as SMD	Averaged prey data to align with cat data. Inside-ourside fenced reserve
ES_31	Moseby, K.E., McGregor, H., Hill, B.M. and Read, J.L., 2020. Exploring the internal and external wildlife gradients created by conservation fences. Conservation Biology, 34(1), pp.220-231.	Pseudomys australis	Roxby Downs, South Australia	-30.29	136.53	Cat	Spatial	5	-500			0	50.298	Tracking	Tracking	Fig. 3,4	Single transect + data could be analysed as SMD	Averaged prey data to align with cat data. Inside-ourside fenced reserve
ES_31	Moseby, K.E., McGregor, H., Hill, B.M. and Read, J.L., 2020. Exploring the internal and external wildlife gradients created by conservation fences. Conservation Biology, 34(1), pp.220-231.	Pseudomys australis	Roxby Downs, South Australia	-30.29	136.53	Cat	Spatial	6	-250			0	27.993	Tracking	Tracking	Fig. 3,4	Single transect + data could be analysed as SMD	Averaged prey data to align with cat data. Inside-ourside fenced reserve
ES_31	Moseby, K.E., McGregor, H., Hill, B.M. and Read, J.L., 2020. Exploring the internal and external wildlife gradients created by conservation fences. Conservation Biology, 34(1), pp.220-231.	Pseudomys australis	Roxby Downs, South Australia	-30.29	136.53	Cat	Spatial	7	-50			0	24.47016667	Tracking	Tracking	Fig. 3,4	Single transect + data could be analysed as SMD	Averaged prey data to align with cat data. Inside-ourside fenced reserve
ES_31	Moseby, K.E., McGregor, H., Hill, B.M. and Read, J.L., 2020. Exploring the internal and external wildlife gradients created by conservation fences. Conservation Biology, 34(1), pp.220-231.	Pseudomys australis	Roxby Downs, South Australia	-30.29	136.53	Cat	Spatial	8	50			2.481	1.8875	Tracking	Tracking	Fig. 3,4	Single transect + data could be analysed as SMD	Averaged prey data to align with cat data. Inside-ourside fenced reserve
ES_31	Moseby, K.E., McGregor, H., Hill, B.M. and Read, J.L., 2020. Exploring the internal and external wildlife gradients created by conservation fences. Conservation Biology, 34(1), pp.220-231.	Pseudomys australis	Roxby Downs, South Australia	-30.29	136.53	Cat	Spatial	9	250			0.962	1.49	Tracking	Tracking	Fig. 3,4	Single transect + data could be analysed as SMD	Averaged prey data to align with cat data. Inside-ourside fenced reserve
ES_31	Moseby, K.E., McGregor, H., Hill, B.M. and Read, J.L., 2020. Exploring the internal and external wildlife gradients created by conservation fences. Conservation Biology, 34(1), pp.220-231.	Pseudomys australis	Roxby Downs, South Australia	-30.29	136.53	Cat	Spatial	10	500			0	1.49	Tracking	Tracking	Fig. 3,4	Single transect + data could be analysed as SMD	Averaged prey data to align with cat data. Inside-ourside fenced reserve
ES_31	Moseby, K.E., McGregor, H., Hill, B.M. and Read, J.L., 2020. Exploring the internal and external wildlife gradients created by conservation fences. Conservation Biology, 34(1), pp.220-231.	Pseudomys australis	Roxby Downs, South Australia	-30.29	136.53	Cat	Spatial	11	750			0.035	0.894	Tracking	Tracking	Fig. 3,4	Single transect + data could be analysed as SMD	Averaged prey data to align with cat data. Inside-ourside fenced reserve
ES_31	Moseby, K.E., McGregor, H., Hill, B.M. and Read, J.L., 2020. Exploring the internal and external wildlife gradients created by conservation fences. Conservation Biology, 34(1), pp.220-231.	Pseudomys australis	Roxby Downs, South Australia	-30.29	136.53	Cat	Spatial	12	1000			0.452	0.099	Tracking	Tracking	Fig. 3,4	Single transect + data could be analysed as SMD	Averaged prey data to align with cat data. Inside-ourside fenced reserve
ES_31	Moseby, K.E., McGregor, H., Hill, B.M. and Read, J.L., 2020. Exploring the internal and external wildlife gradients created by conservation fences. Conservation Biology, 34(1), pp.220-231.	Pseudomys australis	Roxby Downs, South Australia	-30.29	136.53	Cat	Spatial	13	2000			0.035	2.6825	Tracking	Tracking	Fig. 3,4	Single transect + data could be analysed as SMD	Averaged prey data to align with cat data. Inside-ourside fenced reserve
ES_31	Moseby, K.E., McGregor, H., Hill, B.M. and Read, J.L., 2020. Exploring the internal and external wildlife gradients created by conservation fences. Conservation Biology, 34(1), pp.220-231.	Pseudomys australis	Roxby Downs, South Australia	-30.29	136.53	Cat	Spatial	14	3000			0.406	0.894	Tracking	Tracking	Fig. 3,4	Single transect + data could be analysed as SMD	Averaged prey data to align with cat data. Inside-ourside fenced reserve
ES_31	Moseby, K.E., McGregor, H., Hill, B.M. and Read, J.L., 2020. Exploring the internal and external wildlife gradients created by conservation fences. Conservation Biology, 34(1), pp.220-231.	Pseudomys australis	Roxby Downs, South Australia	-30.29	136.53	Cat	Spatial	15	4000			0	0.894	Tracking	Tracking	Fig. 3,4	Single transect + data could be analysed as SMD	Averaged prey data to align with cat data. Inside-ourside fenced reserve
ES_31	Moseby, K.E., McGregor, H., Hill, B.M. and Read, J.L., 2020. Exploring the internal and external wildlife gradients created by conservation fences. Conservation Biology, 34(1), pp.220-231.	Pseudomys australis	Roxby Downs, South Australia	-30.29	136.53	Cat	Spatial	16	5000			0.452	0.894	Tracking	Tracking	Fig. 3,4	Single transect + data could be analysed as SMD	Averaged prey data to align with cat data. Inside-ourside fenced reserve
ES_32	Catling, P.C. and Burt, R.J., 1997. Studies of the ground-dwelling mammals of eucalypt forests in north-eastern New South Wales: the species, their abundance and distribution. Wildlife Research, 24(1), pp.1-19.	Dasyurus maculatus	Grafton, Taree, Great Dividing Range	-29.6815	152.9381	Cat	Spatial	1				42.9	17.3	Tracking	Tracking	Table 2
ES_32	Catling, P.C. and Burt, R.J., 1997. Studies of the ground-dwelling mammals of eucalypt forests in north-eastern New South Wales: the species, their abundance and distribution. Wildlife Research, 24(1), pp.1-19.	Dasyurus maculatus	Grafton, Taree, Great Dividing Range	-29.6815	152.9381	Cat	Spatial	2				21.2	12.2	Tracking	Tracking	Table 2
ES_32	Catling, P.C. and Burt, R.J., 1997. Studies of the ground-dwelling mammals of eucalypt forests in north-eastern New South Wales: the species, their abundance and distribution. Wildlife Research, 24(1), pp.1-19.	Dasyurus maculatus	Grafton, Taree, Great Dividing Range	-29.6815	152.9381	Cat	Spatial	3				5.6	2.4	Tracking	Tracking	Table 2
ES_32	Catling, P.C. and Burt, R.J., 1997. Studies of the ground-dwelling mammals of eucalypt forests in north-eastern New South Wales: the species, their abundance and distribution. Wildlife Research, 24(1), pp.1-19.	Dasyurus maculatus	Grafton, Taree, Great Dividing Range	-29.6815	152.9381	Cat	Spatial	4				7.1	1.6	Tracking	Tracking	Table 2
ES_32	Catling, P.C. and Burt, R.J., 1997. Studies of the ground-dwelling mammals of eucalypt forests in north-eastern New South Wales: the species, their abundance and distribution. Wildlife Research, 24(1), pp.1-19.	Dasyurus maculatus	Grafton, Taree, Great Dividing Range	-29.6815	152.9381	Cat	Spatial	5				6.4	5.1	Tracking	Tracking	Table 2
ES_32	Catling, P.C. and Burt, R.J., 1997. Studies of the ground-dwelling mammals of eucalypt forests in north-eastern New South Wales: the species, their abundance and distribution. Wildlife Research, 24(1), pp.1-19.	Dasyurus maculatus	Grafton, Taree, Great Dividing Range	-29.6815	152.9381	Cat	Spatial	6				2.6	4.4	Tracking	Tracking	Table 2
ES_32	Catling, P.C. and Burt, R.J., 1997. Studies of the ground-dwelling mammals of eucalypt forests in north-eastern New South Wales: the species, their abundance and distribution. Wildlife Research, 24(1), pp.1-19.	Dasyurus maculatus	Grafton, Taree, Great Dividing Range	-29.6815	152.9381	Cat	Spatial	7				6	2.7	Tracking	Tracking	Table 2
ES_32	Catling, P.C. and Burt, R.J., 1997. Studies of the ground-dwelling mammals of eucalypt forests in north-eastern New South Wales: the species, their abundance and distribution. Wildlife Research, 24(1), pp.1-19.	Dasyurus maculatus	Grafton, Taree, Great Dividing Range	-29.6815	152.9381	Cat	Spatial	8				3	4.5	Tracking	Tracking	Table 2
ES_32	Catling, P.C. and Burt, R.J., 1997. Studies of the ground-dwelling mammals of eucalypt forests in north-eastern New South Wales: the species, their abundance and distribution. Wildlife Research, 24(1), pp.1-19.	Dasyurus maculatus	Grafton, Taree, Great Dividing Range	-29.6815	152.9381	Cat	Spatial	10				42.4	1.5	Tracking	Tracking	Table 2
ES_32	Catling, P.C. and Burt, R.J., 1997. Studies of the ground-dwelling mammals of eucalypt forests in north-eastern New South Wales: the species, their abundance and distribution. Wildlife Research, 24(1), pp.1-19.	Dasyurus maculatus	Grafton, Taree, Great Dividing Range	-29.6815	152.9381	Cat	Spatial	11				17.7	2.5	Tracking	Tracking	Table 2
ES_32	Catling, P.C. and Burt, R.J., 1997. Studies of the ground-dwelling mammals of eucalypt forests in north-eastern New South Wales: the species, their abundance and distribution. Wildlife Research, 24(1), pp.1-19.	Dasyurus maculatus	Grafton, Taree, Great Dividing Range	-29.6815	152.9381	Cat	Spatial	12				11.3	0.7	Tracking	Tracking	Table 2
ES_32	Catling, P.C. and Burt, R.J., 1997. Studies of the ground-dwelling mammals of eucalypt forests in north-eastern New South Wales: the species, their abundance and distribution. Wildlife Research, 24(1), pp.1-19.	Dasyurus maculatus	Grafton, Taree, Great Dividing Range	-29.6815	152.9381	Cat	Spatial	15				13.6	0.9	Tracking	Tracking	Table 2
ES_32	Catling, P.C. and Burt, R.J., 1997. Studies of the ground-dwelling mammals of eucalypt forests in north-eastern New South Wales: the species, their abundance and distribution. Wildlife Research, 24(1), pp.1-19.	Dasyurus maculatus	Grafton, Taree, Great Dividing Range	-29.6815	152.9381	Cat	Spatial	16				14	0.7	Tracking	Tracking	Table 2
ES_33	Hollings, T., Jones, M., Mooney, N. and Mccallum, H., 2014. Trophic cascades following the disease‐induced decline of an apex predator, the Tasmanian devil. Conservation Biology, 28(1), pp.63-75.	Dasyurus viverrinus	North-east Tasmania	-41.4391	147.1358	Cat	Temporal	Early TFTD site				0.039	0.169	Spotlighting	Spotlighting	Figure 2
ES_33	Hollings, T., Jones, M., Mooney, N. and Mccallum, H., 2014. Trophic cascades following the disease‐induced decline of an apex predator, the Tasmanian devil. Conservation Biology, 28(1), pp.63-75.	Dasyurus viverrinus	North-east Tasmania	-41.4391	147.1358	Cat	Temporal	Early TFTD site				0.001	0.278	Spotlighting	Spotlighting	Figure 2
ES_33	Hollings, T., Jones, M., Mooney, N. and Mccallum, H., 2014. Trophic cascades following the disease‐induced decline of an apex predator, the Tasmanian devil. Conservation Biology, 28(1), pp.63-75.	Dasyurus viverrinus	North-east Tasmania	-41.4391	147.1358	Cat	Temporal	Early TFTD site				0.144	0.361	Spotlighting	Spotlighting	Figure 2
ES_33	Hollings, T., Jones, M., Mooney, N. and Mccallum, H., 2014. Trophic cascades following the disease‐induced decline of an apex predator, the Tasmanian devil. Conservation Biology, 28(1), pp.63-75.	Dasyurus viverrinus	North-east Tasmania	-41.4391	147.1358	Cat	Temporal	Early TFTD site				0.054	0.301	Spotlighting	Spotlighting	Figure 2
ES_33	Hollings, T., Jones, M., Mooney, N. and Mccallum, H., 2014. Trophic cascades following the disease‐induced decline of an apex predator, the Tasmanian devil. Conservation Biology, 28(1), pp.63-75.	Dasyurus viverrinus	North-east Tasmania	-41.4391	147.1358	Cat	Temporal	Early TFTD site				0.02	0.338	Spotlighting	Spotlighting	Figure 2
ES_33	Hollings, T., Jones, M., Mooney, N. and Mccallum, H., 2014. Trophic cascades following the disease‐induced decline of an apex predator, the Tasmanian devil. Conservation Biology, 28(1), pp.63-75.	Dasyurus viverrinus	North-east Tasmania	-41.4391	147.1358	Cat	Temporal	Early TFTD site				0.102	0.458	Spotlighting	Spotlighting	Figure 2
ES_33	Hollings, T., Jones, M., Mooney, N. and Mccallum, H., 2014. Trophic cascades following the disease‐induced decline of an apex predator, the Tasmanian devil. Conservation Biology, 28(1), pp.63-75.	Dasyurus viverrinus	North-east Tasmania	-41.4391	147.1358	Cat	Temporal	Early TFTD site				0.118	0.271	Spotlighting	Spotlighting	Figure 2
ES_33	Hollings, T., Jones, M., Mooney, N. and Mccallum, H., 2014. Trophic cascades following the disease‐induced decline of an apex predator, the Tasmanian devil. Conservation Biology, 28(1), pp.63-75.	Dasyurus viverrinus	North-east Tasmania	-41.4391	147.1358	Cat	Temporal	Early TFTD site				0.019	0.548	Spotlighting	Spotlighting	Figure 2
ES_33	Hollings, T., Jones, M., Mooney, N. and Mccallum, H., 2014. Trophic cascades following the disease‐induced decline of an apex predator, the Tasmanian devil. Conservation Biology, 28(1), pp.63-75.	Dasyurus viverrinus	North-east Tasmania	-41.4391	147.1358	Cat	Temporal	Early TFTD site				0.034	0.451	Spotlighting	Spotlighting	Figure 2
ES_33	Hollings, T., Jones, M., Mooney, N. and Mccallum, H., 2014. Trophic cascades following the disease‐induced decline of an apex predator, the Tasmanian devil. Conservation Biology, 28(1), pp.63-75.	Dasyurus viverrinus	North-east Tasmania	-41.4391	147.1358	Cat	Temporal	Early TFTD site				0.084	0.383	Spotlighting	Spotlighting	Figure 2
ES_33	Hollings, T., Jones, M., Mooney, N. and Mccallum, H., 2014. Trophic cascades following the disease‐induced decline of an apex predator, the Tasmanian devil. Conservation Biology, 28(1), pp.63-75.	Dasyurus viverrinus	North-east Tasmania	-41.4391	147.1358	Cat	Temporal	Early TFTD site				0.067	0.316	Spotlighting	Spotlighting	Figure 2
ES_33	Hollings, T., Jones, M., Mooney, N. and Mccallum, H., 2014. Trophic cascades following the disease‐induced decline of an apex predator, the Tasmanian devil. Conservation Biology, 28(1), pp.63-75.	Dasyurus viverrinus	North-east Tasmania	-41.4391	147.1358	Cat	Temporal	Early TFTD site				0.132	0.387	Spotlighting	Spotlighting	Figure 2
ES_33	Hollings, T., Jones, M., Mooney, N. and Mccallum, H., 2014. Trophic cascades following the disease‐induced decline of an apex predator, the Tasmanian devil. Conservation Biology, 28(1), pp.63-75.	Dasyurus viverrinus	North-east Tasmania	-41.4391	147.1358	Cat	Temporal	Early TFTD site				0.018	0.282	Spotlighting	Spotlighting	Figure 2
ES_33	Hollings, T., Jones, M., Mooney, N. and Mccallum, H., 2014. Trophic cascades following the disease‐induced decline of an apex predator, the Tasmanian devil. Conservation Biology, 28(1), pp.63-75.	Dasyurus viverrinus	North-east Tasmania	-41.4391	147.1358	Cat	Temporal	Early TFTD site				0.066	0.23	Spotlighting	Spotlighting	Figure 2
ES_33	Hollings, T., Jones, M., Mooney, N. and Mccallum, H., 2014. Trophic cascades following the disease‐induced decline of an apex predator, the Tasmanian devil. Conservation Biology, 28(1), pp.63-75.	Dasyurus viverrinus	North-east Tasmania	-41.4391	147.1358	Cat	Temporal	Early TFTD site				0.133	0.608	Spotlighting	Spotlighting	Figure 2
ES_33	Hollings, T., Jones, M., Mooney, N. and Mccallum, H., 2014. Trophic cascades following the disease‐induced decline of an apex predator, the Tasmanian devil. Conservation Biology, 28(1), pp.63-75.	Dasyurus viverrinus	North-east Tasmania	-41.4391	147.1358	Cat	Temporal	Early TFTD site				0.051	0.372	Spotlighting	Spotlighting	Figure 2
ES_33	Hollings, T., Jones, M., Mooney, N. and Mccallum, H., 2014. Trophic cascades following the disease‐induced decline of an apex predator, the Tasmanian devil. Conservation Biology, 28(1), pp.63-75.	Dasyurus viverrinus	North-east Tasmania	-41.4391	147.1358	Cat	Temporal	Early TFTD site				0.068	0.376	Spotlighting	Spotlighting	Figure 2
ES_33	Hollings, T., Jones, M., Mooney, N. and Mccallum, H., 2014. Trophic cascades following the disease‐induced decline of an apex predator, the Tasmanian devil. Conservation Biology, 28(1), pp.63-75.	Dasyurus viverrinus	North-east Tasmania	-41.4391	147.1358	Cat	Temporal	Early TFTD site				0.067	0.342	Spotlighting	Spotlighting	Figure 2
ES_33	Hollings, T., Jones, M., Mooney, N. and Mccallum, H., 2014. Trophic cascades following the disease‐induced decline of an apex predator, the Tasmanian devil. Conservation Biology, 28(1), pp.63-75.	Dasyurus viverrinus	North-east Tasmania	-41.4391	147.1358	Cat	Temporal	Early TFTD site				0.165	0.177	Spotlighting	Spotlighting	Figure 2
ES_33	Hollings, T., Jones, M., Mooney, N. and Mccallum, H., 2014. Trophic cascades following the disease‐induced decline of an apex predator, the Tasmanian devil. Conservation Biology, 28(1), pp.63-75.	Dasyurus viverrinus	North-east Tasmania	-41.4391	147.1358	Cat	Temporal	Early TFTD site				0.017	0.275	Spotlighting	Spotlighting	Figure 2
ES_33	Hollings, T., Jones, M., Mooney, N. and Mccallum, H., 2014. Trophic cascades following the disease‐induced decline of an apex predator, the Tasmanian devil. Conservation Biology, 28(1), pp.63-75.	Dasyurus viverrinus	North-east Tasmania	-41.4391	147.1358	Cat	Temporal	Early TFTD site				0.263	0.211	Spotlighting	Spotlighting	Figure 2
ES_33	Hollings, T., Jones, M., Mooney, N. and Mccallum, H., 2014. Trophic cascades following the disease‐induced decline of an apex predator, the Tasmanian devil. Conservation Biology, 28(1), pp.63-75.	Dasyurus viverrinus	North-east Tasmania	-41.4391	147.1358	Cat	Temporal	Early TFTD site				0.181	0.158	Spotlighting	Spotlighting	Figure 2
ES_33	Hollings, T., Jones, M., Mooney, N. and Mccallum, H., 2014. Trophic cascades following the disease‐induced decline of an apex predator, the Tasmanian devil. Conservation Biology, 28(1), pp.63-75.	Dasyurus viverrinus	North-east Tasmania	-41.4391	147.1358	Cat	Temporal	Early TFTD site				0.214	0.095	Spotlighting	Spotlighting	Figure 2
ES_33	Hollings, T., Jones, M., Mooney, N. and Mccallum, H., 2014. Trophic cascades following the disease‐induced decline of an apex predator, the Tasmanian devil. Conservation Biology, 28(1), pp.63-75.	Dasyurus viverrinus	North-east Tasmania	-41.4391	147.1358	Cat	Temporal	Early TFTD site				0.184	0.098	Spotlighting	Spotlighting	Figure 2
ES_34	Hollings, T., Jones, M., Mooney, N. and Mccallum, H., 2014. Trophic cascades following the disease‐induced decline of an apex predator, the Tasmanian devil. Conservation Biology, 28(1), pp.63-75.	Dasyurus viverrinus	Central Tasmania	-42.2117	146.8548	Cat	Temporal	Mid TFTD site				0.173	0.131	Spotlighting	Spotlighting	Figure 2
ES_34	Hollings, T., Jones, M., Mooney, N. and Mccallum, H., 2014. Trophic cascades following the disease‐induced decline of an apex predator, the Tasmanian devil. Conservation Biology, 28(1), pp.63-75.	Dasyurus viverrinus	Central Tasmania	-42.2117	146.8548	Cat	Temporal	Mid TFTD site				0.041	0.236	Spotlighting	Spotlighting	Figure 2
ES_34	Hollings, T., Jones, M., Mooney, N. and Mccallum, H., 2014. Trophic cascades following the disease‐induced decline of an apex predator, the Tasmanian devil. Conservation Biology, 28(1), pp.63-75.	Dasyurus viverrinus	Central Tasmania	-42.2117	146.8548	Cat	Temporal	Mid TFTD site				0.094	0.463	Spotlighting	Spotlighting	Figure 2
ES_34	Hollings, T., Jones, M., Mooney, N. and Mccallum, H., 2014. Trophic cascades following the disease‐induced decline of an apex predator, the Tasmanian devil. Conservation Biology, 28(1), pp.63-75.	Dasyurus viverrinus	Central Tasmania	-42.2117	146.8548	Cat	Temporal	Mid TFTD site				0.153	0.326	Spotlighting	Spotlighting	Figure 2
ES_34	Hollings, T., Jones, M., Mooney, N. and Mccallum, H., 2014. Trophic cascades following the disease‐induced decline of an apex predator, the Tasmanian devil. Conservation Biology, 28(1), pp.63-75.	Dasyurus viverrinus	Central Tasmania	-42.2117	146.8548	Cat	Temporal	Mid TFTD site				0.169	0.294	Spotlighting	Spotlighting	Figure 2
ES_34	Hollings, T., Jones, M., Mooney, N. and Mccallum, H., 2014. Trophic cascades following the disease‐induced decline of an apex predator, the Tasmanian devil. Conservation Biology, 28(1), pp.63-75.	Dasyurus viverrinus	Central Tasmania	-42.2117	146.8548	Cat	Temporal	Mid TFTD site				0.089	0.354	Spotlighting	Spotlighting	Figure 2
ES_34	Hollings, T., Jones, M., Mooney, N. and Mccallum, H., 2014. Trophic cascades following the disease‐induced decline of an apex predator, the Tasmanian devil. Conservation Biology, 28(1), pp.63-75.	Dasyurus viverrinus	Central Tasmania	-42.2117	146.8548	Cat	Temporal	Mid TFTD site				0.129	0.574	Spotlighting	Spotlighting	Figure 2
ES_34	Hollings, T., Jones, M., Mooney, N. and Mccallum, H., 2014. Trophic cascades following the disease‐induced decline of an apex predator, the Tasmanian devil. Conservation Biology, 28(1), pp.63-75.	Dasyurus viverrinus	Central Tasmania	-42.2117	146.8548	Cat	Temporal	Mid TFTD site				0.185	0.408	Spotlighting	Spotlighting	Figure 2
ES_34	Hollings, T., Jones, M., Mooney, N. and Mccallum, H., 2014. Trophic cascades following the disease‐induced decline of an apex predator, the Tasmanian devil. Conservation Biology, 28(1), pp.63-75.	Dasyurus viverrinus	Central Tasmania	-42.2117	146.8548	Cat	Temporal	Mid TFTD site				0.235	0.357	Spotlighting	Spotlighting	Figure 2
ES_34	Hollings, T., Jones, M., Mooney, N. and Mccallum, H., 2014. Trophic cascades following the disease‐induced decline of an apex predator, the Tasmanian devil. Conservation Biology, 28(1), pp.63-75.	Dasyurus viverrinus	Central Tasmania	-42.2117	146.8548	Cat	Temporal	Mid TFTD site				0.269	0.354	Spotlighting	Spotlighting	Figure 2
ES_34	Hollings, T., Jones, M., Mooney, N. and Mccallum, H., 2014. Trophic cascades following the disease‐induced decline of an apex predator, the Tasmanian devil. Conservation Biology, 28(1), pp.63-75.	Dasyurus viverrinus	Central Tasmania	-42.2117	146.8548	Cat	Temporal	Mid TFTD site				0.185	0.354	Spotlighting	Spotlighting	Figure 2
ES_34	Hollings, T., Jones, M., Mooney, N. and Mccallum, H., 2014. Trophic cascades following the disease‐induced decline of an apex predator, the Tasmanian devil. Conservation Biology, 28(1), pp.63-75.	Dasyurus viverrinus	Central Tasmania	-42.2117	146.8548	Cat	Temporal	Mid TFTD site				0.083	0.389	Spotlighting	Spotlighting	Figure 2
ES_34	Hollings, T., Jones, M., Mooney, N. and Mccallum, H., 2014. Trophic cascades following the disease‐induced decline of an apex predator, the Tasmanian devil. Conservation Biology, 28(1), pp.63-75.	Dasyurus viverrinus	Central Tasmania	-42.2117	146.8548	Cat	Temporal	Mid TFTD site				0.117	0.746	Spotlighting	Spotlighting	Figure 2
ES_34	Hollings, T., Jones, M., Mooney, N. and Mccallum, H., 2014. Trophic cascades following the disease‐induced decline of an apex predator, the Tasmanian devil. Conservation Biology, 28(1), pp.63-75.	Dasyurus viverrinus	Central Tasmania	-42.2117	146.8548	Cat	Temporal	Mid TFTD site				0.08	0.619	Spotlighting	Spotlighting	Figure 2
ES_34	Hollings, T., Jones, M., Mooney, N. and Mccallum, H., 2014. Trophic cascades following the disease‐induced decline of an apex predator, the Tasmanian devil. Conservation Biology, 28(1), pp.63-75.	Dasyurus viverrinus	Central Tasmania	-42.2117	146.8548	Cat	Temporal	Mid TFTD site				0.031	0.482	Spotlighting	Spotlighting	Figure 2
ES_34	Hollings, T., Jones, M., Mooney, N. and Mccallum, H., 2014. Trophic cascades following the disease‐induced decline of an apex predator, the Tasmanian devil. Conservation Biology, 28(1), pp.63-75.	Dasyurus viverrinus	Central Tasmania	-42.2117	146.8548	Cat	Temporal	Mid TFTD site				0.099	0.686	Spotlighting	Spotlighting	Figure 2
ES_34	Hollings, T., Jones, M., Mooney, N. and Mccallum, H., 2014. Trophic cascades following the disease‐induced decline of an apex predator, the Tasmanian devil. Conservation Biology, 28(1), pp.63-75.	Dasyurus viverrinus	Central Tasmania	-42.2117	146.8548	Cat	Temporal	Mid TFTD site				0.112	0.345	Spotlighting	Spotlighting	Figure 2
ES_34	Hollings, T., Jones, M., Mooney, N. and Mccallum, H., 2014. Trophic cascades following the disease‐induced decline of an apex predator, the Tasmanian devil. Conservation Biology, 28(1), pp.63-75.	Dasyurus viverrinus	Central Tasmania	-42.2117	146.8548	Cat	Temporal	Mid TFTD site				0.215	0.58	Spotlighting	Spotlighting	Figure 2
ES_34	Hollings, T., Jones, M., Mooney, N. and Mccallum, H., 2014. Trophic cascades following the disease‐induced decline of an apex predator, the Tasmanian devil. Conservation Biology, 28(1), pp.63-75.	Dasyurus viverrinus	Central Tasmania	-42.2117	146.8548	Cat	Temporal	Mid TFTD site				0.13	0.147	Spotlighting	Spotlighting	Figure 2
ES_34	Hollings, T., Jones, M., Mooney, N. and Mccallum, H., 2014. Trophic cascades following the disease‐induced decline of an apex predator, the Tasmanian devil. Conservation Biology, 28(1), pp.63-75.	Dasyurus viverrinus	Central Tasmania	-42.2117	146.8548	Cat	Temporal	Mid TFTD site				0.265	0.214	Spotlighting	Spotlighting	Figure 2
ES_34	Hollings, T., Jones, M., Mooney, N. and Mccallum, H., 2014. Trophic cascades following the disease‐induced decline of an apex predator, the Tasmanian devil. Conservation Biology, 28(1), pp.63-75.	Dasyurus viverrinus	Central Tasmania	-42.2117	146.8548	Cat	Temporal	Mid TFTD site				0.215	0.182	Spotlighting	Spotlighting	Figure 2
ES_34	Hollings, T., Jones, M., Mooney, N. and Mccallum, H., 2014. Trophic cascades following the disease‐induced decline of an apex predator, the Tasmanian devil. Conservation Biology, 28(1), pp.63-75.	Dasyurus viverrinus	Central Tasmania	-42.2117	146.8548	Cat	Temporal	Mid TFTD site				0.178	0.24	Spotlighting	Spotlighting	Figure 2
ES_34	Hollings, T., Jones, M., Mooney, N. and Mccallum, H., 2014. Trophic cascades following the disease‐induced decline of an apex predator, the Tasmanian devil. Conservation Biology, 28(1), pp.63-75.	Dasyurus viverrinus	Central Tasmania	-42.2117	146.8548	Cat	Temporal	Mid TFTD site				0.148	0.3	Spotlighting	Spotlighting	Figure 2
ES_34	Hollings, T., Jones, M., Mooney, N. and Mccallum, H., 2014. Trophic cascades following the disease‐induced decline of an apex predator, the Tasmanian devil. Conservation Biology, 28(1), pp.63-75.	Dasyurus viverrinus	Central Tasmania	-42.2117	146.8548	Cat	Temporal	Mid TFTD site				0.048	0.316	Spotlighting	Spotlighting	Figure 2
ES_35	Hollings, T., Jones, M., Mooney, N. and Mccallum, H., 2014. Trophic cascades following the disease‐induced decline of an apex predator, the Tasmanian devil. Conservation Biology, 28(1), pp.63-75.	Dasyurus viverrinus	North Tasmania	-41.4445	145.5333	Cat	Temporal	Late TFTD site				0.136	1.133	Spotlighting	Spotlighting	Figure 2
ES_35	Hollings, T., Jones, M., Mooney, N. and Mccallum, H., 2014. Trophic cascades following the disease‐induced decline of an apex predator, the Tasmanian devil. Conservation Biology, 28(1), pp.63-75.	Dasyurus viverrinus	North Tasmania	-41.4445	145.5333	Cat	Temporal	Late TFTD site				0.063	0.311	Spotlighting	Spotlighting	Figure 2
ES_35	Hollings, T., Jones, M., Mooney, N. and Mccallum, H., 2014. Trophic cascades following the disease‐induced decline of an apex predator, the Tasmanian devil. Conservation Biology, 28(1), pp.63-75.	Dasyurus viverrinus	North Tasmania	-41.4445	145.5333	Cat	Temporal	Late TFTD site				0.125	0.434	Spotlighting	Spotlighting	Figure 2
ES_35	Hollings, T., Jones, M., Mooney, N. and Mccallum, H., 2014. Trophic cascades following the disease‐induced decline of an apex predator, the Tasmanian devil. Conservation Biology, 28(1), pp.63-75.	Dasyurus viverrinus	North Tasmania	-41.4445	145.5333	Cat	Temporal	Late TFTD site				0.202	1.46	Spotlighting	Spotlighting	Figure 2
ES_35	Hollings, T., Jones, M., Mooney, N. and Mccallum, H., 2014. Trophic cascades following the disease‐induced decline of an apex predator, the Tasmanian devil. Conservation Biology, 28(1), pp.63-75.	Dasyurus viverrinus	North Tasmania	-41.4445	145.5333	Cat	Temporal	Late TFTD site				0.003	0.396	Spotlighting	Spotlighting	Figure 2
ES_35	Hollings, T., Jones, M., Mooney, N. and Mccallum, H., 2014. Trophic cascades following the disease‐induced decline of an apex predator, the Tasmanian devil. Conservation Biology, 28(1), pp.63-75.	Dasyurus viverrinus	North Tasmania	-41.4445	145.5333	Cat	Temporal	Late TFTD site				0.134	0.665	Spotlighting	Spotlighting	Figure 2
ES_35	Hollings, T., Jones, M., Mooney, N. and Mccallum, H., 2014. Trophic cascades following the disease‐induced decline of an apex predator, the Tasmanian devil. Conservation Biology, 28(1), pp.63-75.	Dasyurus viverrinus	North Tasmania	-41.4445	145.5333	Cat	Temporal	Late TFTD site				0.057	0.055	Spotlighting	Spotlighting	Figure 2
ES_35	Hollings, T., Jones, M., Mooney, N. and Mccallum, H., 2014. Trophic cascades following the disease‐induced decline of an apex predator, the Tasmanian devil. Conservation Biology, 28(1), pp.63-75.	Dasyurus viverrinus	North Tasmania	-41.4445	145.5333	Cat	Temporal	Late TFTD site				0.004	0.222	Spotlighting	Spotlighting	Figure 2
ES_35	Hollings, T., Jones, M., Mooney, N. and Mccallum, H., 2014. Trophic cascades following the disease‐induced decline of an apex predator, the Tasmanian devil. Conservation Biology, 28(1), pp.63-75.	Dasyurus viverrinus	North Tasmania	-41.4445	145.5333	Cat	Temporal	Late TFTD site				0.107	0.055	Spotlighting	Spotlighting	Figure 2
ES_35	Hollings, T., Jones, M., Mooney, N. and Mccallum, H., 2014. Trophic cascades following the disease‐induced decline of an apex predator, the Tasmanian devil. Conservation Biology, 28(1), pp.63-75.	Dasyurus viverrinus	North Tasmania	-41.4445	145.5333	Cat	Temporal	Late TFTD site				0.367	0.472	Spotlighting	Spotlighting	Figure 2
ES_35	Hollings, T., Jones, M., Mooney, N. and Mccallum, H., 2014. Trophic cascades following the disease‐induced decline of an apex predator, the Tasmanian devil. Conservation Biology, 28(1), pp.63-75.	Dasyurus viverrinus	North Tasmania	-41.4445	145.5333	Cat	Temporal	Late TFTD site				0.002	0.159	Spotlighting	Spotlighting	Figure 2
ES_35	Hollings, T., Jones, M., Mooney, N. and Mccallum, H., 2014. Trophic cascades following the disease‐induced decline of an apex predator, the Tasmanian devil. Conservation Biology, 28(1), pp.63-75.	Dasyurus viverrinus	North Tasmania	-41.4445	145.5333	Cat	Temporal	Late TFTD site				0.001	0.105	Spotlighting	Spotlighting	Figure 2
ES_35	Hollings, T., Jones, M., Mooney, N. and Mccallum, H., 2014. Trophic cascades following the disease‐induced decline of an apex predator, the Tasmanian devil. Conservation Biology, 28(1), pp.63-75.	Dasyurus viverrinus	North Tasmania	-41.4445	145.5333	Cat	Temporal	Late TFTD site				0.053	-0.002	Spotlighting	Spotlighting	Figure 2
ES_35	Hollings, T., Jones, M., Mooney, N. and Mccallum, H., 2014. Trophic cascades following the disease‐induced decline of an apex predator, the Tasmanian devil. Conservation Biology, 28(1), pp.63-75.	Dasyurus viverrinus	North Tasmania	-41.4445	145.5333	Cat	Temporal	Late TFTD site				0.001	0.105	Spotlighting	Spotlighting	Figure 2
ES_35	Hollings, T., Jones, M., Mooney, N. and Mccallum, H., 2014. Trophic cascades following the disease‐induced decline of an apex predator, the Tasmanian devil. Conservation Biology, 28(1), pp.63-75.	Dasyurus viverrinus	North Tasmania	-41.4445	145.5333	Cat	Temporal	Late TFTD site				0.001	0.314	Spotlighting	Spotlighting	Figure 2
ES_35	Hollings, T., Jones, M., Mooney, N. and Mccallum, H., 2014. Trophic cascades following the disease‐induced decline of an apex predator, the Tasmanian devil. Conservation Biology, 28(1), pp.63-75.	Dasyurus viverrinus	North Tasmania	-41.4445	145.5333	Cat	Temporal	Late TFTD site				0.1	0.099	Spotlighting	Spotlighting	Figure 2
ES_35	Hollings, T., Jones, M., Mooney, N. and Mccallum, H., 2014. Trophic cascades following the disease‐induced decline of an apex predator, the Tasmanian devil. Conservation Biology, 28(1), pp.63-75.	Dasyurus viverrinus	North Tasmania	-41.4445	145.5333	Cat	Temporal	Late TFTD site				0.055	0.267	Spotlighting	Spotlighting	Figure 2
ES_35	Hollings, T., Jones, M., Mooney, N. and Mccallum, H., 2014. Trophic cascades following the disease‐induced decline of an apex predator, the Tasmanian devil. Conservation Biology, 28(1), pp.63-75.	Dasyurus viverrinus	North Tasmania	-41.4445	145.5333	Cat	Temporal	Late TFTD site				0.107	0.102	Spotlighting	Spotlighting	Figure 2
ES_35	Hollings, T., Jones, M., Mooney, N. and Mccallum, H., 2014. Trophic cascades following the disease‐induced decline of an apex predator, the Tasmanian devil. Conservation Biology, 28(1), pp.63-75.	Dasyurus viverrinus	North Tasmania	-41.4445	145.5333	Cat	Temporal	Late TFTD site				0.054	0.156	Spotlighting	Spotlighting	Figure 2
ES_35	Hollings, T., Jones, M., Mooney, N. and Mccallum, H., 2014. Trophic cascades following the disease‐induced decline of an apex predator, the Tasmanian devil. Conservation Biology, 28(1), pp.63-75.	Dasyurus viverrinus	North Tasmania	-41.4445	145.5333	Cat	Temporal	Late TFTD site				0.053	0.105	Spotlighting	Spotlighting	Figure 2
ES_35	Hollings, T., Jones, M., Mooney, N. and Mccallum, H., 2014. Trophic cascades following the disease‐induced decline of an apex predator, the Tasmanian devil. Conservation Biology, 28(1), pp.63-75.	Dasyurus viverrinus	North Tasmania	-41.4445	145.5333	Cat	Temporal	Late TFTD site				0.108	0.156	Spotlighting	Spotlighting	Figure 2
ES_35	Hollings, T., Jones, M., Mooney, N. and Mccallum, H., 2014. Trophic cascades following the disease‐induced decline of an apex predator, the Tasmanian devil. Conservation Biology, 28(1), pp.63-75.	Dasyurus viverrinus	North Tasmania	-41.4445	145.5333	Cat	Temporal	Late TFTD site				0.16	0.112	Spotlighting	Spotlighting	Figure 2
ES_35	Hollings, T., Jones, M., Mooney, N. and Mccallum, H., 2014. Trophic cascades following the disease‐induced decline of an apex predator, the Tasmanian devil. Conservation Biology, 28(1), pp.63-75.	Dasyurus viverrinus	North Tasmania	-41.4445	145.5333	Cat	Temporal	Late TFTD site				0.212	0.045	Spotlighting	Spotlighting	Figure 2
ES_35	Hollings, T., Jones, M., Mooney, N. and Mccallum, H., 2014. Trophic cascades following the disease‐induced decline of an apex predator, the Tasmanian devil. Conservation Biology, 28(1), pp.63-75.	Dasyurus viverrinus	North Tasmania	-41.4445	145.5333	Cat	Temporal	Late TFTD site				0.112	-0.006	Spotlighting	Spotlighting	Figure 2
ES_36	Geyle, H.M., Schlesinger, C., Banks, S., Dixon, K., Murphy, B.P., Paltridge, R., Doolan, L., Herbert, M. and Dickman, C.R., 2024. Corrigendum to: Unravelling predator–prey interactions in response to planned fire: a case study from the Tanami Desert. Wildlife Research, 51(9), pp.NULL-NULL.	Macrotis lagotis	Tanami Desert	-19.812	130.2837	Cat	Temporal			1	Pre-burn	109.605	26.828	Camera trapping	Camera trapping	Figure 2
ES_36	Geyle, H.M., Schlesinger, C., Banks, S., Dixon, K., Murphy, B.P., Paltridge, R., Doolan, L., Herbert, M. and Dickman, C.R., 2024. Corrigendum to: Unravelling predator–prey interactions in response to planned fire: a case study from the Tanami Desert. Wildlife Research, 51(9), pp.NULL-NULL.	Macrotis lagotis	Tanami Desert	-19.812	130.2837	Cat	Temporal			2	Post-burn (<2 months)	56.79	24.994	Camera trapping	Camera trapping	Figure 2
ES_36	Geyle, H.M., Schlesinger, C., Banks, S., Dixon, K., Murphy, B.P., Paltridge, R., Doolan, L., Herbert, M. and Dickman, C.R., 2024. Corrigendum to: Unravelling predator–prey interactions in response to planned fire: a case study from the Tanami Desert. Wildlife Research, 51(9), pp.NULL-NULL.	Macrotis lagotis	Tanami Desert	-19.812	130.2837	Cat	Temporal			3	Post-burn (2-4 months)	48.841	21.019	Camera trapping	Camera trapping	Figure 2
ES_36	Geyle, H.M., Schlesinger, C., Banks, S., Dixon, K., Murphy, B.P., Paltridge, R., Doolan, L., Herbert, M. and Dickman, C.R., 2024. Corrigendum to: Unravelling predator–prey interactions in response to planned fire: a case study from the Tanami Desert. Wildlife Research, 51(9), pp.NULL-NULL.	Macrotis lagotis	Tanami Desert	-19.812	130.2837	Cat	Temporal			4	Post-burn (4-6 months)	28.968	10.013	Camera trapping	Camera trapping	Figure 2
ES_36	Geyle, H.M., Schlesinger, C., Banks, S., Dixon, K., Murphy, B.P., Paltridge, R., Doolan, L., Herbert, M. and Dickman, C.R., 2024. Corrigendum to: Unravelling predator–prey interactions in response to planned fire: a case study from the Tanami Desert. Wildlife Research, 51(9), pp.NULL-NULL.	Macrotis lagotis	Tanami Desert	-19.812	130.2837	Cat	Temporal			5	Post-burn (6-8 months)	29.58	15.21	Camera trapping	Camera trapping	Figure 2
ES_36	Geyle, H.M., Schlesinger, C., Banks, S., Dixon, K., Murphy, B.P., Paltridge, R., Doolan, L., Herbert, M. and Dickman, C.R., 2024. Corrigendum to: Unravelling predator–prey interactions in response to planned fire: a case study from the Tanami Desert. Wildlife Research, 51(9), pp.NULL-NULL.	Macrotis lagotis	Tanami Desert	-19.812	130.2837	Cat	Temporal			6	Post-burn (8-10 months)	49.758	6.65	Camera trapping	Camera trapping	Figure 2
ES_37	Catling, P.C. and Burt, R.J., 1997. Studies of the ground-dwelling mammals of eucalypt forests in north-eastern New South Wales: the species, their abundance and distribution. Wildlife Research, 24(1), pp.1-19.	Dasyurus maculatus	Grafton, Taree, Great Dividing Range	-29.6815	152.9381	Fox	Spatial	4				10.3	1.6	Tracking	Tracking	Table 2
ES_37	Catling, P.C. and Burt, R.J., 1997. Studies of the ground-dwelling mammals of eucalypt forests in north-eastern New South Wales: the species, their abundance and distribution. Wildlife Research, 24(1), pp.1-19.	Dasyurus maculatus	Grafton, Taree, Great Dividing Range	-29.6815	152.9381	Fox	Spatial	5				12.8	5.1	Tracking	Tracking	Table 2
ES_37	Catling, P.C. and Burt, R.J., 1997. Studies of the ground-dwelling mammals of eucalypt forests in north-eastern New South Wales: the species, their abundance and distribution. Wildlife Research, 24(1), pp.1-19.	Dasyurus maculatus	Grafton, Taree, Great Dividing Range	-29.6815	152.9381	Fox	Spatial	7				21.3	2.7	Tracking	Tracking	Table 2
ES_37	Catling, P.C. and Burt, R.J., 1997. Studies of the ground-dwelling mammals of eucalypt forests in north-eastern New South Wales: the species, their abundance and distribution. Wildlife Research, 24(1), pp.1-19.	Dasyurus maculatus	Grafton, Taree, Great Dividing Range	-29.6815	152.9381	Fox	Spatial	10				12.9	1.5	Tracking	Tracking	Table 2
ES_37	Catling, P.C. and Burt, R.J., 1997. Studies of the ground-dwelling mammals of eucalypt forests in north-eastern New South Wales: the species, their abundance and distribution. Wildlife Research, 24(1), pp.1-19.	Dasyurus maculatus	Grafton, Taree, Great Dividing Range	-29.6815	152.9381	Fox	Spatial	11				1.5	2.5	Tracking	Tracking	Table 2
ES_37	Catling, P.C. and Burt, R.J., 1997. Studies of the ground-dwelling mammals of eucalypt forests in north-eastern New South Wales: the species, their abundance and distribution. Wildlife Research, 24(1), pp.1-19.	Dasyurus maculatus	Grafton, Taree, Great Dividing Range	-29.6815	152.9381	Fox	Spatial	12				2	0.7	Tracking	Tracking	Table 2
ES_37	Catling, P.C. and Burt, R.J., 1997. Studies of the ground-dwelling mammals of eucalypt forests in north-eastern New South Wales: the species, their abundance and distribution. Wildlife Research, 24(1), pp.1-19.	Dasyurus maculatus	Grafton, Taree, Great Dividing Range	-29.6815	152.9381	Fox	Spatial	15				13.6	0.9	Tracking	Tracking	Table 2
ES_37	Catling, P.C. and Burt, R.J., 1997. Studies of the ground-dwelling mammals of eucalypt forests in north-eastern New South Wales: the species, their abundance and distribution. Wildlife Research, 24(1), pp.1-19.	Dasyurus maculatus	Grafton, Taree, Great Dividing Range	-29.6815	152.9381	Fox	Spatial	16				10.7	0.7	Tracking	Tracking	Table 2
ES_38	Geyle, H.M., Schlesinger, C., Banks, S., Dixon, K., Murphy, B.P., Paltridge, R., Doolan, L., Herbert, M. and Dickman, C.R., 2024. Corrigendum to: Unravelling predator–prey interactions in response to planned fire: a case study from the Tanami Desert. Wildlife Research, 51(9), pp.NULL-NULL.	Macrotis lagotis	Tanami Desert	-19.812	130.2837	Fox	Temporal			1	Pre-burn	1.606	26.828	Camera trapping	Camera trapping	Figure 2
ES_38	Geyle, H.M., Schlesinger, C., Banks, S., Dixon, K., Murphy, B.P., Paltridge, R., Doolan, L., Herbert, M. and Dickman, C.R., 2024. Corrigendum to: Unravelling predator–prey interactions in response to planned fire: a case study from the Tanami Desert. Wildlife Research, 51(9), pp.NULL-NULL.	Macrotis lagotis	Tanami Desert	-19.812	130.2837	Fox	Temporal			2	Post-burn (<2 months)	0	24.994	Camera trapping	Camera trapping	Figure 2
ES_38	Geyle, H.M., Schlesinger, C., Banks, S., Dixon, K., Murphy, B.P., Paltridge, R., Doolan, L., Herbert, M. and Dickman, C.R., 2024. Corrigendum to: Unravelling predator–prey interactions in response to planned fire: a case study from the Tanami Desert. Wildlife Research, 51(9), pp.NULL-NULL.	Macrotis lagotis	Tanami Desert	-19.812	130.2837	Fox	Temporal			3	Post-burn (2-4 months)	1.568	21.019	Camera trapping	Camera trapping	Figure 2
ES_38	Geyle, H.M., Schlesinger, C., Banks, S., Dixon, K., Murphy, B.P., Paltridge, R., Doolan, L., Herbert, M. and Dickman, C.R., 2024. Corrigendum to: Unravelling predator–prey interactions in response to planned fire: a case study from the Tanami Desert. Wildlife Research, 51(9), pp.NULL-NULL.	Macrotis lagotis	Tanami Desert	-19.812	130.2837	Fox	Temporal			4	Post-burn (4-6 months)	3.403	10.013	Camera trapping	Camera trapping	Figure 2
ES_38	Geyle, H.M., Schlesinger, C., Banks, S., Dixon, K., Murphy, B.P., Paltridge, R., Doolan, L., Herbert, M. and Dickman, C.R., 2024. Corrigendum to: Unravelling predator–prey interactions in response to planned fire: a case study from the Tanami Desert. Wildlife Research, 51(9), pp.NULL-NULL.	Macrotis lagotis	Tanami Desert	-19.812	130.2837	Fox	Temporal			5	Post-burn (6-8 months)	7.075	15.21	Camera trapping	Camera trapping	Figure 2
ES_38	Geyle, H.M., Schlesinger, C., Banks, S., Dixon, K., Murphy, B.P., Paltridge, R., Doolan, L., Herbert, M. and Dickman, C.R., 2024. Corrigendum to: Unravelling predator–prey interactions in response to planned fire: a case study from the Tanami Desert. Wildlife Research, 51(9), pp.NULL-NULL.	Macrotis lagotis	Tanami Desert	-19.812	130.2837	Fox	Temporal			6	Post-burn (8-10 months)	2.486	6.65	Camera trapping	Camera trapping	Figure 2
ES_39	Rees, M.W., Wintle, B.A., Robley, A., Pascoe, J.H., Pla, M.L., Birnbaum, E.K. and Hradsky, B.A., 2024. Fox control and fire influence the occurrence of invasive predators and threatened native prey. Biological Invasions, 26(3), pp.685-703.	Potorous tridactylus	Glenelg, Otway, Victoria	-37.9078	141.515	Fox	Spatial	1	Glenelg_baited			0.202	0.05	Camera trapping	Camera trapping	Figure. S4	Data overlap Table S3, Fig S4, Fig S5. Excluded Fig S5 because Table S3 has more detailed data
ES_39	Rees, M.W., Wintle, B.A., Robley, A., Pascoe, J.H., Pla, M.L., Birnbaum, E.K. and Hradsky, B.A., 2024. Fox control and fire influence the occurrence of invasive predators and threatened native prey. Biological Invasions, 26(3), pp.685-703.	Potorous tridactylus	Glenelg, Otway, Victoria	-37.9078	141.515	Fox	Spatial	2	Glenelg_unbaited			0.565	0.005	Camera trapping	Camera trapping	Figure. S4	Data overlap Table S3, Fig S4, Fig S5. Excluded Fig S5 because Table S3 has more detailed data
ES_39	Rees, M.W., Wintle, B.A., Robley, A., Pascoe, J.H., Pla, M.L., Birnbaum, E.K. and Hradsky, B.A., 2024. Fox control and fire influence the occurrence of invasive predators and threatened native prey. Biological Invasions, 26(3), pp.685-703.	Potorous tridactylus	Glenelg, Otway, Victoria	-37.9078	141.515	Fox	Spatial	3	Otway_baited			0.237	0.015	Camera trapping	Camera trapping	Figure. S4	Data overlap Table S3, Fig S4, Fig S5. Excluded Fig S5 because Table S3 has more detailed data
ES_39	Rees, M.W., Wintle, B.A., Robley, A., Pascoe, J.H., Pla, M.L., Birnbaum, E.K. and Hradsky, B.A., 2024. Fox control and fire influence the occurrence of invasive predators and threatened native prey. Biological Invasions, 26(3), pp.685-703.	Potorous tridactylus	Glenelg, Otway, Victoria	-37.9078	141.515	Fox	Spatial	4	Otway_unbaited			0.334	0.023	Camera trapping	Camera trapping	Figure. S4	Data overlap Table S3, Fig S4, Fig S5. Excluded Fig S5 because Table S3 has more detailed data
ES_40	Rees, M.W., Wintle, B.A., Robley, A., Pascoe, J.H., Pla, M.L., Birnbaum, E.K. and Hradsky, B.A., 2024. Fox control and fire influence the occurrence of invasive predators and threatened native prey. Biological Invasions, 26(3), pp.685-703.	Potorous tridactylus	Glenelg, Otway, Victoria	-37.9078	141.515	Cat	Spatial	1	Glenelg_baited			0.218	0.05	Camera trapping	Camera trapping	Figure. S4	Data overlap Table S3, Fig S4, Fig S5. Excluded Fig S5 because Table S3 has more detailed data
ES_40	Rees, M.W., Wintle, B.A., Robley, A., Pascoe, J.H., Pla, M.L., Birnbaum, E.K. and Hradsky, B.A., 2024. Fox control and fire influence the occurrence of invasive predators and threatened native prey. Biological Invasions, 26(3), pp.685-703.	Potorous tridactylus	Glenelg, Otway, Victoria	-37.9078	141.515	Cat	Spatial	2	Glenelg_unbaited			0.119	0.005	Camera trapping	Camera trapping	Figure. S4	Data overlap Table S3, Fig S4, Fig S5. Excluded Fig S5 because Table S3 has more detailed data
ES_40	Rees, M.W., Wintle, B.A., Robley, A., Pascoe, J.H., Pla, M.L., Birnbaum, E.K. and Hradsky, B.A., 2024. Fox control and fire influence the occurrence of invasive predators and threatened native prey. Biological Invasions, 26(3), pp.685-703.	Potorous tridactylus	Glenelg, Otway, Victoria	-37.9078	141.515	Cat	Spatial	3	Otway_baited			0.152	0.015	Camera trapping	Camera trapping	Figure. S4	Data overlap Table S3, Fig S4, Fig S5. Excluded Fig S5 because Table S3 has more detailed data
ES_40	Rees, M.W., Wintle, B.A., Robley, A., Pascoe, J.H., Pla, M.L., Birnbaum, E.K. and Hradsky, B.A., 2024. Fox control and fire influence the occurrence of invasive predators and threatened native prey. Biological Invasions, 26(3), pp.685-703.	Potorous tridactylus	Glenelg, Otway, Victoria	-37.9078	141.515	Cat	Spatial	4	Otway_unbaited			0.155	0.023	Camera trapping	Camera trapping	Figure. S4	Data overlap Table S3, Fig S4, Fig S5. Excluded Fig S5 because Table S3 has more detailed data
ES_41	Rees, M.W., Wintle, B.A., Robley, A., Pascoe, J.H., Pla, M.L., Birnbaum, E.K. and Hradsky, B.A., 2024. Fox control and fire influence the occurrence of invasive predators and threatened native prey. Biological Invasions, 26(3), pp.685-703.	Potorous tridactylus	Glenelg, Victoria	-37.9078	141.515	Fox	Spatial	1	Dry forest			0.65	0.01	Camera trapping	Camera trapping	Table S3	Data overlap Table S3, Fig S4, Fig S5. Excluded Fig S5 because Table S3 has more detailed data
ES_41	Rees, M.W., Wintle, B.A., Robley, A., Pascoe, J.H., Pla, M.L., Birnbaum, E.K. and Hradsky, B.A., 2024. Fox control and fire influence the occurrence of invasive predators and threatened native prey. Biological Invasions, 26(3), pp.685-703.	Potorous tridactylus	Glenelg, Victoria	-37.9078	141.515	Fox	Spatial	2	Heathland			0.43	0.18	Camera trapping	Camera trapping	Table S3	Data overlap Table S3, Fig S4, Fig S5. Excluded Fig S5 because Table S3 has more detailed data
ES_41	Rees, M.W., Wintle, B.A., Robley, A., Pascoe, J.H., Pla, M.L., Birnbaum, E.K. and Hradsky, B.A., 2024. Fox control and fire influence the occurrence of invasive predators and threatened native prey. Biological Invasions, 26(3), pp.685-703.	Potorous tridactylus	Glenelg, Victoria	-37.9078	141.515	Fox	Spatial	3	Heathy woodland			0.31	0.19	Camera trapping	Camera trapping	Table S3	Data overlap Table S3, Fig S4, Fig S5. Excluded Fig S5 because Table S3 has more detailed data
ES_41	Rees, M.W., Wintle, B.A., Robley, A., Pascoe, J.H., Pla, M.L., Birnbaum, E.K. and Hradsky, B.A., 2024. Fox control and fire influence the occurrence of invasive predators and threatened native prey. Biological Invasions, 26(3), pp.685-703.	Potorous tridactylus	Glenelg, Victoria	-37.9078	141.515	Fox	Spatial	4	Herb-rich woodland			0.5	0.12	Camera trapping	Camera trapping	Table S3	Data overlap Table S3, Fig S4, Fig S5. Excluded Fig S5 because Table S3 has more detailed data
ES_41	Rees, M.W., Wintle, B.A., Robley, A., Pascoe, J.H., Pla, M.L., Birnbaum, E.K. and Hradsky, B.A., 2024. Fox control and fire influence the occurrence of invasive predators and threatened native prey. Biological Invasions, 26(3), pp.685-703.	Potorous tridactylus	Glenelg, Victoria	-37.9078	141.515	Fox	Spatial	5	Lowland forest			0.46	0.05	Camera trapping	Camera trapping	Table S3	Data overlap Table S3, Fig S4, Fig S5. Excluded Fig S5 because Table S3 has more detailed data
ES_41	Rees, M.W., Wintle, B.A., Robley, A., Pascoe, J.H., Pla, M.L., Birnbaum, E.K. and Hradsky, B.A., 2024. Fox control and fire influence the occurrence of invasive predators and threatened native prey. Biological Invasions, 26(3), pp.685-703.	Potorous tridactylus	Glenelg, Victoria	-37.9078	141.515	Fox	Spatial	6	Swampy scrub			0.6	0	Camera trapping	Camera trapping	Table S3	Data overlap Table S3, Fig S4, Fig S5. Excluded Fig S5 because Table S3 has more detailed data
ES_42	Rees, M.W., Wintle, B.A., Robley, A., Pascoe, J.H., Pla, M.L., Birnbaum, E.K. and Hradsky, B.A., 2024. Fox control and fire influence the occurrence of invasive predators and threatened native prey. Biological Invasions, 26(3), pp.685-703.	Potorous tridactylus	Otway, Victoria	-38.7912	143.5419	Fox	Spatial	1	Dry forest			0.42	0.06	Camera trapping	Camera trapping	Table S3	Data overlap Table S3, Fig S4, Fig S5. Excluded Fig S5 because Table S3 has more detailed data
ES_42	Rees, M.W., Wintle, B.A., Robley, A., Pascoe, J.H., Pla, M.L., Birnbaum, E.K. and Hradsky, B.A., 2024. Fox control and fire influence the occurrence of invasive predators and threatened native prey. Biological Invasions, 26(3), pp.685-703.	Potorous tridactylus	Otway, Victoria	-38.7912	143.5419	Fox	Spatial	2	Heathland			0.22	0.33	Camera trapping	Camera trapping	Table S3	Data overlap Table S3, Fig S4, Fig S5. Excluded Fig S5 because Table S3 has more detailed data
ES_42	Rees, M.W., Wintle, B.A., Robley, A., Pascoe, J.H., Pla, M.L., Birnbaum, E.K. and Hradsky, B.A., 2024. Fox control and fire influence the occurrence of invasive predators and threatened native prey. Biological Invasions, 26(3), pp.685-703.	Potorous tridactylus	Otway, Victoria	-38.7912	143.5419	Fox	Spatial	3	Heathy woodland			0.29	0.12	Camera trapping	Camera trapping	Table S3	Data overlap Table S3, Fig S4, Fig S5. Excluded Fig S5 because Table S3 has more detailed data
ES_42	Rees, M.W., Wintle, B.A., Robley, A., Pascoe, J.H., Pla, M.L., Birnbaum, E.K. and Hradsky, B.A., 2024. Fox control and fire influence the occurrence of invasive predators and threatened native prey. Biological Invasions, 26(3), pp.685-703.	Potorous tridactylus	Otway, Victoria	-38.7912	143.5419	Fox	Spatial	4	Herb-rich woodland			0.33	0	Camera trapping	Camera trapping	Table S3	Data overlap Table S3, Fig S4, Fig S5. Excluded Fig S5 because Table S3 has more detailed data
ES_42	Rees, M.W., Wintle, B.A., Robley, A., Pascoe, J.H., Pla, M.L., Birnbaum, E.K. and Hradsky, B.A., 2024. Fox control and fire influence the occurrence of invasive predators and threatened native prey. Biological Invasions, 26(3), pp.685-703.	Potorous tridactylus	Otway, Victoria	-38.7912	143.5419	Fox	Spatial	5	Lowland forest			0.42	0.1	Camera trapping	Camera trapping	Table S3	Data overlap Table S3, Fig S4, Fig S5. Excluded Fig S5 because Table S3 has more detailed data
ES_42	Rees, M.W., Wintle, B.A., Robley, A., Pascoe, J.H., Pla, M.L., Birnbaum, E.K. and Hradsky, B.A., 2024. Fox control and fire influence the occurrence of invasive predators and threatened native prey. Biological Invasions, 26(3), pp.685-703.	Potorous tridactylus	Otway, Victoria	-38.7912	143.5419	Fox	Spatial	6	Swampy scrub			0.32	0.09	Camera trapping	Camera trapping	Table S3	Data overlap Table S3, Fig S4, Fig S5. Excluded Fig S5 because Table S3 has more detailed data
ES_42	Rees, M.W., Wintle, B.A., Robley, A., Pascoe, J.H., Pla, M.L., Birnbaum, E.K. and Hradsky, B.A., 2024. Fox control and fire influence the occurrence of invasive predators and threatened native prey. Biological Invasions, 26(3), pp.685-703.	Potorous tridactylus	Otway, Victoria	-38.7912	143.5419	Fox	Spatial	7	Wet forest			0.31	0.07	Camera trapping	Camera trapping	Table S3	Data overlap Table S3, Fig S4, Fig S5. Excluded Fig S5 because Table S3 has more detailed data
ES_43	Rees, M.W., Wintle, B.A., Robley, A., Pascoe, J.H., Pla, M.L., Birnbaum, E.K. and Hradsky, B.A., 2024. Fox control and fire influence the occurrence of invasive predators and threatened native prey. Biological Invasions, 26(3), pp.685-703.	Potorous tridactylus	Glenelg, Victoria	-37.9078	141.515	Cat	Spatial	1	Dry forest			0.1	0.01	Camera trapping	Camera trapping	Table S3	Data overlap Table S3, Fig S4, Fig S5. Excluded Fig S5 because Table S3 has more detailed data
ES_43	Rees, M.W., Wintle, B.A., Robley, A., Pascoe, J.H., Pla, M.L., Birnbaum, E.K. and Hradsky, B.A., 2024. Fox control and fire influence the occurrence of invasive predators and threatened native prey. Biological Invasions, 26(3), pp.685-703.	Potorous tridactylus	Glenelg, Victoria	-37.9078	141.515	Cat	Spatial	2	Heathland			0.34	0.18	Camera trapping	Camera trapping	Table S3	Data overlap Table S3, Fig S4, Fig S5. Excluded Fig S5 because Table S3 has more detailed data
ES_43	Rees, M.W., Wintle, B.A., Robley, A., Pascoe, J.H., Pla, M.L., Birnbaum, E.K. and Hradsky, B.A., 2024. Fox control and fire influence the occurrence of invasive predators and threatened native prey. Biological Invasions, 26(3), pp.685-703.	Potorous tridactylus	Glenelg, Victoria	-37.9078	141.515	Cat	Spatial	3	Heathy woodland			0.14	0.19	Camera trapping	Camera trapping	Table S3	Data overlap Table S3, Fig S4, Fig S5. Excluded Fig S5 because Table S3 has more detailed data
ES_43	Rees, M.W., Wintle, B.A., Robley, A., Pascoe, J.H., Pla, M.L., Birnbaum, E.K. and Hradsky, B.A., 2024. Fox control and fire influence the occurrence of invasive predators and threatened native prey. Biological Invasions, 26(3), pp.685-703.	Potorous tridactylus	Glenelg, Victoria	-37.9078	141.515	Cat	Spatial	4	Herb-rich woodland			0.27	0.12	Camera trapping	Camera trapping	Table S3	Data overlap Table S3, Fig S4, Fig S5. Excluded Fig S5 because Table S3 has more detailed data
ES_43	Rees, M.W., Wintle, B.A., Robley, A., Pascoe, J.H., Pla, M.L., Birnbaum, E.K. and Hradsky, B.A., 2024. Fox control and fire influence the occurrence of invasive predators and threatened native prey. Biological Invasions, 26(3), pp.685-703.	Potorous tridactylus	Glenelg, Victoria	-37.9078	141.515	Cat	Spatial	5	Lowland forest			0.18	0.05	Camera trapping	Camera trapping	Table S3	Data overlap Table S3, Fig S4, Fig S5. Excluded Fig S5 because Table S3 has more detailed data
ES_43	Rees, M.W., Wintle, B.A., Robley, A., Pascoe, J.H., Pla, M.L., Birnbaum, E.K. and Hradsky, B.A., 2024. Fox control and fire influence the occurrence of invasive predators and threatened native prey. Biological Invasions, 26(3), pp.685-703.	Potorous tridactylus	Glenelg, Victoria	-37.9078	141.515	Cat	Spatial	6	Swampy scrub			0.5	0	Camera trapping	Camera trapping	Table S3	Data overlap Table S3, Fig S4, Fig S5. Excluded Fig S5 because Table S3 has more detailed data
ES_44	Rees, M.W., Wintle, B.A., Robley, A., Pascoe, J.H., Pla, M.L., Birnbaum, E.K. and Hradsky, B.A., 2024. Fox control and fire influence the occurrence of invasive predators and threatened native prey. Biological Invasions, 26(3), pp.685-703.	Potorous tridactylus	Otway, Victoria	-38.7912	143.5419	Cat	Spatial	1	Dry forest			0.28	0.06	Camera trapping	Camera trapping	Table S3	Data overlap Table S3, Fig S4, Fig S5. Excluded Fig S5 because Table S3 has more detailed data
ES_44	Rees, M.W., Wintle, B.A., Robley, A., Pascoe, J.H., Pla, M.L., Birnbaum, E.K. and Hradsky, B.A., 2024. Fox control and fire influence the occurrence of invasive predators and threatened native prey. Biological Invasions, 26(3), pp.685-703.	Potorous tridactylus	Otway, Victoria	-38.7912	143.5419	Cat	Spatial	2	Heathland			0.44	0.33	Camera trapping	Camera trapping	Table S3	Data overlap Table S3, Fig S4, Fig S5. Excluded Fig S5 because Table S3 has more detailed data
ES_44	Rees, M.W., Wintle, B.A., Robley, A., Pascoe, J.H., Pla, M.L., Birnbaum, E.K. and Hradsky, B.A., 2024. Fox control and fire influence the occurrence of invasive predators and threatened native prey. Biological Invasions, 26(3), pp.685-703.	Potorous tridactylus	Otway, Victoria	-38.7912	143.5419	Cat	Spatial	3	Heathy woodland			0.15	0.12	Camera trapping	Camera trapping	Table S3	Data overlap Table S3, Fig S4, Fig S5. Excluded Fig S5 because Table S3 has more detailed data
ES_44	Rees, M.W., Wintle, B.A., Robley, A., Pascoe, J.H., Pla, M.L., Birnbaum, E.K. and Hradsky, B.A., 2024. Fox control and fire influence the occurrence of invasive predators and threatened native prey. Biological Invasions, 26(3), pp.685-703.	Potorous tridactylus	Otway, Victoria	-38.7912	143.5419	Cat	Spatial	4	Herb-rich woodland			0.17	0	Camera trapping	Camera trapping	Table S3	Data overlap Table S3, Fig S4, Fig S5. Excluded Fig S5 because Table S3 has more detailed data
ES_44	Rees, M.W., Wintle, B.A., Robley, A., Pascoe, J.H., Pla, M.L., Birnbaum, E.K. and Hradsky, B.A., 2024. Fox control and fire influence the occurrence of invasive predators and threatened native prey. Biological Invasions, 26(3), pp.685-703.	Potorous tridactylus	Otway, Victoria	-38.7912	143.5419	Cat	Spatial	5	Lowland forest			0.14	0.1	Camera trapping	Camera trapping	Table S3	Data overlap Table S3, Fig S4, Fig S5. Excluded Fig S5 because Table S3 has more detailed data
ES_44	Rees, M.W., Wintle, B.A., Robley, A., Pascoe, J.H., Pla, M.L., Birnbaum, E.K. and Hradsky, B.A., 2024. Fox control and fire influence the occurrence of invasive predators and threatened native prey. Biological Invasions, 26(3), pp.685-703.	Potorous tridactylus	Otway, Victoria	-38.7912	143.5419	Cat	Spatial	6	Swampy scrub			0.33	0.09	Camera trapping	Camera trapping	Table S3	Data overlap Table S3, Fig S4, Fig S5. Excluded Fig S5 because Table S3 has more detailed data
ES_44	Rees, M.W., Wintle, B.A., Robley, A., Pascoe, J.H., Pla, M.L., Birnbaum, E.K. and Hradsky, B.A., 2024. Fox control and fire influence the occurrence of invasive predators and threatened native prey. Biological Invasions, 26(3), pp.685-703.	Potorous tridactylus	Otway, Victoria	-38.7912	143.5419	Cat	Spatial	7	Wet forest			0.54	0.07	Camera trapping	Camera trapping	Table S3	Data overlap Table S3, Fig S4, Fig S5. Excluded Fig S5 because Table S3 has more detailed data
ES_46	Paltridge, R.M., 2005. Predator-prey interactions in the spinifex grasslands of central Australia. PhD Thesis, University of Wollongong	Macrotis lagotis	Tennant	-19.2	132.6666667	Fox	Temporal			1	aut 96	1.39	2.463	Tracking	Tracking	Figures 2.5 + 4.2
ES_46	Paltridge, R.M., 2005. Predator-prey interactions in the spinifex grasslands of central Australia. PhD Thesis, University of Wollongong	Macrotis lagotis	Tennant	-19.2	132.6666667	Fox	Temporal			2	win 96	1.87	0.438	Tracking	Tracking	Figures 2.5 + 4.2
ES_46	Paltridge, R.M., 2005. Predator-prey interactions in the spinifex grasslands of central Australia. PhD Thesis, University of Wollongong	Macrotis lagotis	Tennant	-19.2	132.6666667	Fox	Temporal			3	sum 96	1.936	1.154	Tracking	Tracking	Figures 2.5 + 4.2
ES_46	Paltridge, R.M., 2005. Predator-prey interactions in the spinifex grasslands of central Australia. PhD Thesis, University of Wollongong	Macrotis lagotis	Tennant	-19.2	132.6666667	Fox	Temporal			4	aut 97	4.121	0.611	Tracking	Tracking	Figures 2.5 + 4.2
ES_46	Paltridge, R.M., 2005. Predator-prey interactions in the spinifex grasslands of central Australia. PhD Thesis, University of Wollongong	Macrotis lagotis	Tennant	-19.2	132.6666667	Fox	Temporal			5	win 97	1.87	0.611	Tracking	Tracking	Figures 2.5 + 4.2
ES_46	Paltridge, R.M., 2005. Predator-prey interactions in the spinifex grasslands of central Australia. PhD Thesis, University of Wollongong	Macrotis lagotis	Tennant	-19.2	132.6666667	Fox	Temporal			6	sum 97	0.877	0.068	Tracking	Tracking	Figures 2.5 + 4.2
ES_47	Paltridge, R.M., 2005. Predator-prey interactions in the spinifex grasslands of central Australia. PhD Thesis, University of Wollongong	Macrotis lagotis	Tennant	-19.2	132.6666667	Cat	Temporal			1	aut 96	11.774	2.463	Tracking	Tracking	Figures 2.5 + 4.2
ES_47	Paltridge, R.M., 2005. Predator-prey interactions in the spinifex grasslands of central Australia. PhD Thesis, University of Wollongong	Macrotis lagotis	Tennant	-19.2	132.6666667	Cat	Temporal			2	win 96	6.604	0.438	Tracking	Tracking	Figures 2.5 + 4.2
ES_47	Paltridge, R.M., 2005. Predator-prey interactions in the spinifex grasslands of central Australia. PhD Thesis, University of Wollongong	Macrotis lagotis	Tennant	-19.2	132.6666667	Cat	Temporal			3	sum 96	5.565	1.154	Tracking	Tracking	Figures 2.5 + 4.2
ES_47	Paltridge, R.M., 2005. Predator-prey interactions in the spinifex grasslands of central Australia. PhD Thesis, University of Wollongong	Macrotis lagotis	Tennant	-19.2	132.6666667	Cat	Temporal			4	aut 97	4.625	0.611	Tracking	Tracking	Figures 2.5 + 4.2
ES_47	Paltridge, R.M., 2005. Predator-prey interactions in the spinifex grasslands of central Australia. PhD Thesis, University of Wollongong	Macrotis lagotis	Tennant	-19.2	132.6666667	Cat	Temporal			5	win 97	6.258	0.611	Tracking	Tracking	Figures 2.5 + 4.2
ES_47	Paltridge, R.M., 2005. Predator-prey interactions in the spinifex grasslands of central Australia. PhD Thesis, University of Wollongong	Macrotis lagotis	Tennant	-19.2	132.6666667	Cat	Temporal			6	sum 97	7.693	0.068	Tracking	Tracking	Figures 2.5 + 4.2
