# Supplementary material for: Review of evidence that foxes and cats cause extinctions of Australia's endemic mammals
Source: Bioscience. 2025 Apr 10;75(8):615–27. doi: 10.1093/biosci/biaf046 (PMC12352315; doi:10.1093/biosci/biaf046)
Supplement: biaf046_Supplemental_Files [file biaf046_supplemental_files.zip › Table S4 - metaanalysis.csv]

Study_ID	Reference	Prey_Species	Predator_Species	Correlation	Site	Lat	Long	n	r	yi	vi
ES_3	Augusteyn, J., McCarthy, M.A., Robley, A., Pople, A., Nolan, B., Hemson, G., Melzer, R., Richards, S. and Dinwoodie, A., 2022. Bringing back the endangered bridled nail-tailed wallaby at Taunton National Park (Scientific) through effective predator control. Wildlife Research, 49(4), pp.382-398.	Onychogalea fraenata	Cat	Temporal		-23.521	149.219	5	-0.594312512	-0.684307382	0.5
ES_4	Augusteyn, J., McCarthy, M.A., Robley, A., Pople, A., Nolan, B., Hemson, G., Melzer, R., Richards, S. and Dinwoodie, A., 2022. Bringing back the endangered bridled nail-tailed wallaby at Taunton National Park (Scientific) through effective predator control. Wildlife Research, 49(4), pp.382-398.	Onychogalea fraenata	Cat	Temporal		-23.521	149.219	4	-0.25072363	-0.256184833	1
ES_5	Augusteyn, J., McCarthy, M.A., Robley, A., Pople, A., Nolan, B., Hemson, G., Melzer, R., Richards, S. and Dinwoodie, A., 2022. Bringing back the endangered bridled nail-tailed wallaby at Taunton National Park (Scientific) through effective predator control. Wildlife Research, 49(4), pp.382-398.	Onychogalea fraenata	Cat	Temporal		-23.521	149.219	5	-0.839342663	-1.218944891	0.5
ES_6	Augusteyn, J., McCarthy, M.A., Robley, A., Pople, A., Nolan, B., Hemson, G., Melzer, R., Richards, S. and Dinwoodie, A., 2022. Bringing back the endangered bridled nail-tailed wallaby at Taunton National Park (Scientific) through effective predator control. Wildlife Research, 49(4), pp.382-398.	Onychogalea fraenata	Cat	Temporal		-23.521	149.219	4	0.342544641	0.356972606	1
ES_8	Augusteyn, J., McCarthy, M.A., Robley, A., Pople, A., Nolan, B., Hemson, G., Melzer, R., Richards, S. and Dinwoodie, A., 2022. Bringing back the endangered bridled nail-tailed wallaby at Taunton National Park (Scientific) through effective predator control. Wildlife Research, 49(4), pp.382-398.	Onychogalea fraenata	Cat	Temporal		-23.521	149.219	4	0.023447772	0.023452071	1
ES_9	Moseby, K., Hodgens, P., Bannister, H., Mooney, P., Brandle, R., Lynch, C., Young, C., Jansen, J. and Jensen, M., 2021. The ecological costs and benefits of a feral cat poison‐baiting programme for protection of reintroduced populations of the western quoll and brushtail possum. Austral Ecology, 46(8), pp.1366-1382.	Dasyurus geoffroii	Cat	Temporal		-31.37	138.59	54	0.378881773	0.398753347	0.019607843
ES_10	Körtner, G., Gresser, S. and Harden, B., 2003. Does fox baiting threaten the spotted-tailed quoll, Dasyurus maculatus?. Wildlife Research, 30(2), pp.111-118.	Dasyurus maculatus	Fox	Temporal	Werrikimbe	-31.12	152.1	6	-0.437568509	-0.469219548	0.333333333
ES_11	Körtner, G., Gresser, S. and Harden, B., 2003. Does fox baiting threaten the spotted-tailed quoll, Dasyurus maculatus?. Wildlife Research, 30(2), pp.111-118.	Dasyurus maculatus	Cat	Temporal	Werrikimbe	-31.12	152.1	6	0.808861676	1.123727821	0.333333333
ES_14	Moseby, K.E., Letnic, M., Blumstein, D.T. and West, R., 2019. Understanding predator densities for successful co‐existence of alien predators and threatened prey. Austral Ecology, 44(3), pp.409-419.	Bettongia lesueur	Cat	Temporal		-30.29	136.53	45	0.860092558	1.293700225	0.023809524
ES_15	Moseby, K.E., Letnic, M., Blumstein, D.T. and West, R., 2019. Understanding predator densities for successful co‐existence of alien predators and threatened prey. Austral Ecology, 44(3), pp.409-419.	Macrotis lagotis	Cat	Temporal		-30.29	136.53	25	0.656990399	0.787499893	0.045454545
ES_16	Moseby, K.E., Letnic, M., Blumstein, D.T. and West, R., 2019. Understanding predator densities for successful co‐existence of alien predators and threatened prey. Austral Ecology, 44(3), pp.409-419.	Macrotis lagotis	Cat	Temporal		-30.29	136.53	20	0.875845058	1.357642107	0.058823529
ES_17	Palmer, Russell, et al. Does aerial baiting for controlling feral cats in a heterogeneous landscape confer benefits to a threatened native meso-predator?. PloS one 16.5 (2021): e0251304	Dasyurus hallucatus	Cat	Temporal	Site 1	-22.5	118.4	8	-0.061616688	-0.061694845	0.2
ES_18	Palmer, Russell, et al. Does aerial baiting for controlling feral cats in a heterogeneous landscape confer benefits to a threatened native meso-predator?. PloS one 16.5 (2021): e0251304	Dasyurus hallucatus	Cat	Temporal	Site 2	-22.5	118.4	8	0.565896593	0.641465536	0.2
ES_21	Wayne, A.F., Maxwell, M.A., Ward, C.G., Wayne, J.C., Vellios, C.V. and Wilson, I.J., 2017. Recoveries and cascading declines of native mammals associated with control of an introduced predator. Journal of Mammalogy, 98(2), pp.489-501.	Dasyurus geoffroii	Fox	Temporal		-34.37	116.28	8	0.285217151	0.293352091	0.2
ES_22	Wayne, A.F., Maxwell, M.A., Ward, C.G., Wayne, J.C., Vellios, C.V. and Wilson, I.J., 2017. Recoveries and cascading declines of native mammals associated with control of an introduced predator. Journal of Mammalogy, 98(2), pp.489-501.	Dasyurus geoffroii	Cat	Temporal		-34.37	116.28	8	-0.695163345	-0.857879153	0.2
ES_23	Wayne, A.F., Maxwell, M.A., Ward, C.G., Wayne, J.C., Vellios, C.V. and Wilson, I.J., 2017. Recoveries and cascading declines of native mammals associated with control of an introduced predator. Journal of Mammalogy, 98(2), pp.489-501.	Bettongia penicillata	Fox	Temporal		-34.37	116.28	8	-0.490533979	-0.536763276	0.2
ES_24	Wayne, A.F., Maxwell, M.A., Ward, C.G., Wayne, J.C., Vellios, C.V. and Wilson, I.J., 2017. Recoveries and cascading declines of native mammals associated with control of an introduced predator. Journal of Mammalogy, 98(2), pp.489-501.	Bettongia penicillata	Cat	Temporal		-34.37	116.28	8	0.454176284	0.489949416	0.2
ES_25	Wayne, A.F., Maxwell, M.A., Ward, C.G., Wayne, J.C., Vellios, C.V. and Wilson, I.J., 2017. Recoveries and cascading declines of native mammals associated with control of an introduced predator. Journal of Mammalogy, 98(2), pp.489-501.	Pseudocheirus occidentalis	Fox	Temporal		-34.37	116.28	8	0.131614379	0.132382333	0.2
ES_26	Wayne, A.F., Maxwell, M.A., Ward, C.G., Wayne, J.C., Vellios, C.V. and Wilson, I.J., 2017. Recoveries and cascading declines of native mammals associated with control of an introduced predator. Journal of Mammalogy, 98(2), pp.489-501.	Pseudocheirus occidentalis	Cat	Temporal		-34.37	116.28	8	-0.877003361	-1.362637397	0.2
ES_33	Hollings, T., Jones, M., Mooney, N. and Mccallum, H., 2014. Trophic cascades following the disease‐induced decline of an apex predator, the Tasmanian devil. Conservation Biology, 28(1), pp.63-75.	Dasyurus viverrinus	Cat	Temporal	Early TFTD site	-41.4391	147.1358	24	-0.397581057	-0.420772541	0.047619048
ES_34	Hollings, T., Jones, M., Mooney, N. and Mccallum, H., 2014. Trophic cascades following the disease‐induced decline of an apex predator, the Tasmanian devil. Conservation Biology, 28(1), pp.63-75.	Dasyurus viverrinus	Cat	Temporal	Mid TFTD site	-42.2117	146.8548	24	-0.278355952	-0.285899055	0.047619048
ES_35	Hollings, T., Jones, M., Mooney, N. and Mccallum, H., 2014. Trophic cascades following the disease‐induced decline of an apex predator, the Tasmanian devil. Conservation Biology, 28(1), pp.63-75.	Dasyurus viverrinus	Cat	Temporal	Late TFTD site	-41.4445	145.5333	24	0.358525092	0.375192415	0.047619048
ES_36	Geyle, H.M., Schlesinger, C., Banks, S., Dixon, K., Murphy, B.P., Paltridge, R., Doolan, L., Herbert, M. and Dickman, C.R., 2024. Corrigendum to: Unravelling predator–prey interactions in response to planned fire: a case study from the Tanami Desert. Wildlife Research, 51(9), pp.NULL-NULL.	Macrotis lagotis	Cat	Temporal		-19.812	130.2837	6	0.67074966	0.812104666	0.333333333
ES_38	Geyle, H.M., Schlesinger, C., Banks, S., Dixon, K., Murphy, B.P., Paltridge, R., Doolan, L., Herbert, M. and Dickman, C.R., 2024. Corrigendum to: Unravelling predator–prey interactions in response to planned fire: a case study from the Tanami Desert. Wildlife Research, 51(9), pp.NULL-NULL.	Macrotis lagotis	Fox	Temporal		-19.812	130.2837	6	-0.477391762	-0.519600687	0.333333333
ES_46	Paltridge, R.M., 2005. Predator-prey interactions in the spinifex grasslands of central Australia. PhD Thesis, University of Wollongong	Macrotis lagotis	Fox	Temporal		-19.2	132.6666667	6	-0.117060509	-0.117599649	0.333333333
ES_47	Paltridge, R.M., 2005. Predator-prey interactions in the spinifex grasslands of central Australia. PhD Thesis, University of Wollongong	Macrotis lagotis	Cat	Temporal		-19.2	132.6666667	6	0.71506013	0.897462623	0.333333333
ES_1	Gordon, C.E., Feit, A., Grüber, J. and Letnic, M., 2015. Mesopredator suppression by an apex predator alleviates the risk of predation perceived by small prey. Proceedings of the Royal Society B: Biological Sciences, 282(1802), p.20142870.	Notomys fuscus	Cat	Spatial		-27.7	140.41	7	-0.537543179	-0.600693945	0.25
ES_2	Gordon, C.E., Feit, A., Grüber, J. and Letnic, M., 2015. Mesopredator suppression by an apex predator alleviates the risk of predation perceived by small prey. Proceedings of the Royal Society B: Biological Sciences, 282(1802), p.20142870.	Notomys fuscus	Fox	Spatial		-27.7	140.41	7	-0.443348414	-0.476390727	0.25
ES_12	Letnic, Mike, and Freya Koch. Are dingoes a trophic regulator in arid Australia? A comparison of mammal communities on either side of the dingo fence. Austral Ecology 35.2 (2010): 167-175.	Notomys fuscus	Fox	Spatial		-27.69	140.4098	6	-0.514726656	-0.569138975	0.333333333
ES_13	Letnic, Mike, and Freya Koch. Are dingoes a trophic regulator in arid Australia? A comparison of mammal communities on either side of the dingo fence. Austral Ecology 35.2 (2010): 167-175.	Notomys fuscus	Cat	Spatial		-27.69	140.4098	6	0.186286301	0.188487184	0.333333333
ES_19	Stobo-Wilson, A.M., Brandle, R., Johnson, C.N. and Jones, M.E., 2020. Management of invasive mesopredators in the Flinders Ranges, South Australia: effectiveness and implications. Wildlife Research, 47(8), pp.720-730.	Petrogale xanthopus	Fox	Spatial		-31.547	138.3928	4	-0.992667488	-2.802455672	1
ES_20	Stobo-Wilson, A.M., Brandle, R., Johnson, C.N. and Jones, M.E., 2020. Management of invasive mesopredators in the Flinders Ranges, South Australia: effectiveness and implications. Wildlife Research, 47(8), pp.720-730.\	Petrogale xanthopus	Cat	Spatial		-31.547	138.3928	4	0.512935653	0.56670547	1
ES_27	Fancourt, B.A., Hawkins, C.E., Cameron, E.Z., Jones, M.E. and Nicol, S.C., 2015. Devil declines and catastrophic cascades: is mesopredator release of feral cats inhibiting recovery of the eastern quoll?. PLoS One, 10(3), p.e0119303.	Dasyurus viverrinus	Cat	Spatial		-42.08	146.81	12	-0.332807489	-0.345982131	0.111111111
ES_28	Letnic, M., M. S. Crowther, and F. Koch. Does a top‐predator provide an endangered rodent with refuge from an invasive mesopredator?. Animal Conservation 12.4 (2009): 302-312	Notomys fuscus	Fox	Spatial		-27.7	140.41	6	-0.397972016	-0.421236988	0.333333333
ES_29	Letnic, M., M. S. Crowther, and F. Koch. Does a top‐predator provide an endangered rodent with refuge from an invasive mesopredator?. Animal Conservation 12.4 (2009): 302-312	Notomys fuscus	Cat	Spatial		-27.7	140.41	6	0.88748879	1.409974838	0.333333333
ES_30	Nalliah, R., Sitters, H., Smith, A., & Di Stefano, J. (2021). Untangling the influences of fire, habitat and introduced predators on the endangered heath mouse. Animal Conservation. doi:10.1111/acv.12731	Pseudomys shortridgei	Fox	Spatial		-37.21	142.398	21	-0.484538681	-0.528898542	0.055555556
ES_31	Moseby, K.E., McGregor, H., Hill, B.M. and Read, J.L., 2020. Exploring the internal and external wildlife gradients created by conservation fences. Conservation Biology, 34(1), pp.220-231.	Pseudomys australis	Cat	Spatial		-30.29	136.53	16	-0.394522186	-0.417144597	0.076923077
ES_32	Catling, P.C. and Burt, R.J., 1997. Studies of the ground-dwelling mammals of eucalypt forests in north-eastern New South Wales: the species, their abundance and distribution. Wildlife Research, 24(1), pp.1-19.	Dasyurus maculatus	Cat	Spatial		-29.6815	152.9381	13	0.491519737	0.538062218	0.1
ES_37	Catling, P.C. and Burt, R.J., 1997. Studies of the ground-dwelling mammals of eucalypt forests in north-eastern New South Wales: the species, their abundance and distribution. Wildlife Research, 24(1), pp.1-19.	Dasyurus maculatus	Fox	Spatial		-29.6815	152.9381	8	0.247059414	0.252278634	0.2
ES_39	Rees, M.W., Wintle, B.A., Robley, A., Pascoe, J.H., Pla, M.L., Birnbaum, E.K. and Hradsky, B.A., 2024. Fox control and fire influence the occurrence of invasive predators and threatened native prey. Biological Invasions, 26(3), pp.685-703.	Potorous tridactylus	Fox	Spatial		-37.9078	141.515	4	-0.734040173	-0.937432028	1
ES_40	Rees, M.W., Wintle, B.A., Robley, A., Pascoe, J.H., Pla, M.L., Birnbaum, E.K. and Hradsky, B.A., 2024. Fox control and fire influence the occurrence of invasive predators and threatened native prey. Biological Invasions, 26(3), pp.685-703.	Potorous tridactylus	Cat	Spatial		-37.9078	141.515	4	0.98892099	2.595147598	1
ES_41	Rees, M.W., Wintle, B.A., Robley, A., Pascoe, J.H., Pla, M.L., Birnbaum, E.K. and Hradsky, B.A., 2024. Fox control and fire influence the occurrence of invasive predators and threatened native prey. Biological Invasions, 26(3), pp.685-703.	Potorous tridactylus	Fox	Spatial		-37.9078	141.515	6	-0.871635378	-1.339846519	0.333333333
ES_42	Rees, M.W., Wintle, B.A., Robley, A., Pascoe, J.H., Pla, M.L., Birnbaum, E.K. and Hradsky, B.A., 2024. Fox control and fire influence the occurrence of invasive predators and threatened native prey. Biological Invasions, 26(3), pp.685-703.	Potorous tridactylus	Fox	Spatial		-38.7912	143.5419	7	-0.651384482	-0.777699824	0.25
ES_43	Rees, M.W., Wintle, B.A., Robley, A., Pascoe, J.H., Pla, M.L., Birnbaum, E.K. and Hradsky, B.A., 2024. Fox control and fire influence the occurrence of invasive predators and threatened native prey. Biological Invasions, 26(3), pp.685-703.	Potorous tridactylus	Cat	Spatial		-37.9078	141.515	6	-0.161521176	-0.162948229	0.333333333
ES_44	Rees, M.W., Wintle, B.A., Robley, A., Pascoe, J.H., Pla, M.L., Birnbaum, E.K. and Hradsky, B.A., 2024. Fox control and fire influence the occurrence of invasive predators and threatened native prey. Biological Invasions, 26(3), pp.685-703.	Potorous tridactylus	Cat	Spatial		-38.7912	143.5419	7	0.372643768	0.391489692	0.25
